# Supplementary material for: Availability of essential medicines in selected public, primary and secondary health care institutions of a rural Sri Lankan district: a spot survey
Source: BMC Health Serv Res. 2017 Jan 5;17:11. doi: 10.1186/s12913-016-1969-2 (PMC5216524; doi:10.1186/s12913-016-1969-2)
Supplement: Additional file 1: — Availability of essential medicines in a rural Sri Lankan district, 2016. This provides the results of the entire survey with data for each essential medicine. (XLS 187 kb) [file 12913_2016_1969_MOESM1_ESM.xls]

## Sheet: Base Hospital
National List of Essential Medicines	Route	Present	Absent
1.ANAESTHETICS
1.1 General Anaesthetics and oxygen
1.1.1 Inhalational Medicines
Halothane	Inhalation:250 ml	1
Nitrous oxide	Inhalation:50-66% in oxygen	1
Oxygen	Inhalation(medicinal gas)	1
1.1.2 Injectable Medicines
Thiopental	Powder for recontitution:0.5g(sodium salt) vial	1
	Powder for recontitution:1.0g(sodium salt) vial	1
1.2 Local Anaesthetics
Bupivacaine	Injection for spinal Anasthesia:0.5%( as anhydrous hydrochloride) 5 mg/ml 4ml ampoule to be mixed with 80 mg/ml glucose solution	1
Lidocaine	Injection:2% ( as anhydrous hydrochloride) 20 mg/ml 2ml ampoule	1
	Injection:2% ( as anhydrous hydrochloride) 20 mg/ml 5ml ampoule	1
	Topical forms: Gel 2% to 4% ( as hydrochloride)	1
Lidocaine+ adrenaline(epinephrine)	Injection:1% (anhydrous lidocaine hydrochloride)+ epinephrine1:200000 in 20ml or 30ml vial	1
	Injection: 2% (anhydrous lidocaine hydrochloride)+ epinephrine1:200000 in 20ml or 30ml vial	1
	Dental:2%( hydrochloride) +epinephrine 1:80000 in vial	1
1.3 Preoperative medication and sedation for short term procedures
Diazepam	Injection:5mg/ml in 2 ml ampoule	1
	Tablet:5 mg	1
Morphine	Injection:15 mg as sulphate or hydrochloride) in 1ml ampoule	1
Complementary List
Midazolam	Injection:5mg/ml in 1 ml ampoule(as maleate)	1
Fentanyl	Injection:100mcg/2ml ampoule	1
2.ANALGESICS, ANTIPYRETICS, NON STEROIDAL ANTI-INFLAMMATORY MEDICINES (NSAIMs),MEDICINES USED TO TREAT GOUT AND DISEASE MODIFYING AGENTS IN RHEUMATOID DISORDERS(DMARDs)
2.1Non-opioids and non steroidal anti inflammatory medicines(NSAIMs)
Acetylsalicylic acid	Tablet:300 mg	1
Diclofenac sodium	Tablet ( delayed release):25 mg	1
	Tablet ( delayed release):50mg	1
Ibuprofen	Tablet:200mg	1
Paracetamol	Tablet:500mg	1
	Oral liquid:120mg/5 ml	1
2.2 Opioid analgesics
Morphine	Injection :15 mg (as hydrochloride/sulphate)in 1 ml ampoule*	1
	Tablet: 10mg(as sulfate)		1
	Tablet: 15 mg (as sulfate)		1
	Tablet(prolong release):30 mg(as sulfate)		1
	Tablet(prolong release):60 mg (as sulfate)		1
Tramadol	Capsule or Tablet:50 mg	1
3. ANTIALLEGICS AND MEDICINES USED IN ANAPHYLAXIS
Cetirizine	Oral liquid:(as hydrochloride) 5 mg/5ml	1
	Tablet:(as hydrochloride) 10 mg	1
Chlorphenamine	Injection 10mg (maleate) in 1 ml ampoule	1
	Tablet:4 mg(maleate)	1
	Oral liquid:2 mg/5 ml[c]	1
Adrenaline(epinephrine)	Injection: (1 in 1000) 1 mg ( as hydrochloride or acid tartrate) in 1 ml ampoule	1
Hydrocortisone	Powder for injection: 100 mg (as sodium succinate) in vial with 2 ml ampoule water for injection	1
Prednisolone	Tablet: 5mg	1
4. ANTIDOTES AND OTHER SUBSTANCES USED IN POISONINGS
4.1 Non specific
Charcoal,activated	Powder : 50 g	1
Fuller's earth	Powder: 60 g		1
4.2 Specific
Acetylcysteine	Concentrate for IV infusion:200 mg/ml in 10 ml ampoule	1
Atropine	Injection:( as sulphate)600 mcg/ ml 1 ml ampoule	1
	Injection:( as sulphate),15 mg /25 ml vial	1
Flumazenil	Injection: 500mg /5ml vial	1
DL-methionine	Tablet: 500 mg	1
Naloxone	Injection: 400 micrograms (hydrochloride) in 1 ml ampoule	1
Pralidoxime	Injection:1 g vial ( as chloride)	1
5. ANTICONVULSANTS ANTIEPILEPTICS
Carbamazepine	Tablet:(scored):100 mg	1
	Tablet:(scored):200 mg	1
	Oral Liquid:100mg/5ml [c]		1
Lorazepam Diazepam (as alternative)	Rectal Solution:5mg/2.5 ml 2 ml	1
	Injection: 5 mg//ml 2 ml a ampoule*	1
Phenytoin	Capsule or Tablet: 25 mg (as sodium salt)	1
	Capsule or Tablet: 50 mg (as sodium salt)		1
	Capsule or Tablet: 100 mg (as sodium salt)		1
Valproic acid	oral liquid 200mg/5 ml		1
	Tablet :enteric coated 100 mg(as sodium vaporate)		1
	Tablet :enteric coated 200 mg(as sodium vaporate)	1
	Tablet :enteric coated 500 mg(as sodium vaporate)		1
6. ANTI-INFECTIVE MEDICINES
6.1 Antihelminthics
6.1.1 Intestinal antihelminthics
Mebendazole	Tablet:100 mg	1
6.1.2 Antifilarials
Diethylecarbamazine citrate	Tablet:50mg	1
6.2 Antibacterials
6.2.1Beta Lactam medicines
Amoxicillin	Capsule: 250 mg(as anhydrous)	1
	Capsule: 500 mg (as anhydrous)	1
	Dispersible Tablet: 125 mg(as trihydrate)	1
	Powder for oral liquid: (as trihydrate) 125 mg/ 5 ml [c]	1
Ampicillin	Powder for injection: 250 mg (as sodium salt) in a vial	1
	Powder for injection: 500 mg (as sodium salt) in a vial		1
Benzathine benzylpenicillin	Powder for injection: 1.44g benzylpenicillin(=1.2 milion IU) in 5 ml vial [c]	1
Benzylpenicillin	Powder for injection: 600mg (=1 million IU)	1
Cefalexin	Dispersible Tablet: 125 mg		1
	Capsule: 250 mg	1
	Powder for oral suspension:125 mg/5ml[c]	1
Cloxacillin	Capsule:250mg	1
	Capsule:500 mg		1
	Syrup: 125 mg/ 5 ml	1
6.2.2 Other antibacterials
Ciprofloxacin	Tablet: 250 mg ( as hydrochloride)	1
	Tablet: 500 mg		1
Doxycycline	Capsule or Tablet:100 mg (as hydrochloride)	1
Erythromycin	Capsule or Tablet:250 mg (as stearate or ethyl succinate)	1
	Powder for oral liquid:125 mg/ 5 ml(as stearate or ethyl succinate)	1
Furazolidone	Tablet:100 mg	1
	Oral suspension:25 mg/5ml	1
Gentamicin	Injection:(as sulphate) 80 mg/ml 2ml ampoule	1
	Injection:20 mg/2 ml ampoule	1
Metronidazole	Injection:500mg in 100 ml vial	1
	Tablet:200mg	1
	Tablet:400mg		1
Nalidixic acid	Tablet: 250mg		1
	Tablet: 500mg	1
	Oral Liquid:300mg/5ml		1
Nitrofurantoin	Tablet:50 mg	1
Norfloxacin	Tablet: 400 mg for the management Urinary Tract Infection	1
Sulfamethoxazole+Trimethoprim	Tablet: 400mg+80mg		1
Complementary List
Clindamycin	Capsule:150mg(as hydrocloride)		1
	Capsule:300 mg (as hydrocloride)		1
Clarithromycin	Tablet:500mg	1
	Injection:500 mg vial ( as lactobionate)for use in combination regimes for eradication of H. pylori in adults	1
6.3 Antifungal medicines
Miconazole	Cream:2%	1
Griseofulvin	Capsule or Tablet:500mg	1
6.4 Antiviral medicines
Acyclovir	Tablet:200mg	1
	Tablet:800mg		1
6.5 Antiprotozoal medicines
6.5.1 Antiamoebic and antigiardiasis medicines
Metronidazole	Tablet: 200 mg*	1
	Tablet: 400 mg*		1
6.5.4 Antipneumocytosis and antitoxoplasmosis medicines
Sulfamethoxazole+ Trimethoprim	Tablet: 100 mg + 20 mg		1
	Tablet: 400 mg+ 80 mg		1
	Oral Liquid: 200 mg + 40 mg/5 ml[c]		1
7. ANTIMIGRAINE MEDICINES
7.1 For treatment of acute attack
Acetylsalicylic acid	Tablet:300 mg >16 Years*	1
Ibuprofen	Tablet: 200 mg*	1
Metoclopramide	Tablet: 10 mg	1
	Injection 10mg/2 ml ampoule	1
Paracetamol	Tablet: 500 mg*	1
7.2 For prophylaxis
Propranolol	Tablet: 10 mg		1
	Tablet: 40 mg	1
8. ANTINEOPLASTIC, IMMUNOSUPPRESSIVES AND MEDICINES USED IN PALLIATIVE CARE
8.2 Cytotoxic medicines
Methotrexate	Tablet:2.5 mg (as sodium salt)	1
8.5 Medicines used in palliative care
Morphine	Injection: 15 mg (as hydrochloride/morpine sulfate) in 1- ml ampoule	1
	Tablet: 15 mg (morpihe sulfate)*		1
	Tablet(prolonged release): 30 mg(as sulfate)*		1
Tramadol	Capsule or Tablet: 50 mg	1
9.ANTIPARKINSONISM MEDICINES
Levodopa+ carbidopa	Tablet: 100 mg+ 25 mg		1
	Tablet: 250 mg + 25 mg		1
	Tablet(prolonged release):250 mg+50 mg		1
Trihexyphenidyl (Benzhexol)	Tablet: 2 mg	1
10. MEDICINES AFFECTING THE BLOOD
10.1 Antianaemia medicines
Ferrous salt sulphate - elemental iron 60 mg	Drops: 125 mg/ml in 10 ml dropper bottle		1
	Drops: 100 mg/5 ml in 15 ml dropper bottle;	1
	Tablets: 200mg		1
	Oral Liquid:equivalent to 25 mg iron(as sulfate)/ml		1
Iron sucrose	injection: 100 mg (iron sucrose) in 5 ml ampoule		1
Folic acid	Tablet: 1 mg	1
10.2 MEDICINES AFFECTING COAGULATION
Vitamin K	injection: 10 mg/ ml ampoule	1
	1 mg/0.5 ml ampoule	1
11. BLOOD PRODUCTS AND PLASMA SUBSTITUTES
11.1 Plasma substitutes
Dextran 40	Injection: 10% NaCl 500 ml	1
12. CARDIOVASCULAR MEDICINES
12.1 Antianginal medicines
Atenolol	Tablet: 50 mg	1
Diltiazem	Tablet: 30 mg	1
Glyceryl trinitrate	Tablet:(sublingual): 500 micrograms	1
Isosorbide mononitrate	Tablet: 20 mg	1
12.2 Antiarrhythmic medicines
Atenolol	Tablet: 50 mg*	1
Atropine	Injection: 0.6 mg/ml*	1
Digoxin	Tablet: 250 micrograms	1
Adrenaline [Epinephrine]	Injection: 100 micrograms/ml (as acid tartrate or hydrochloride) in 10 ml ampoule (1 in 10000)		1
Lignocaine (Lidocaine)	Injection:2% w/v 5 ml ampoule*	1
12.3 Antihypertensive medicines
Atenolol	Tablets: 50 mg*	1
Enalapril	Tablets: 5 mg (as maleate)	1
Hydrochlorothiazide	Tablet(scored): 25 mg	1
Methyldopa	Tablet: 250 mg	1
Nifedipine	Tablet(Prolonged release): 20 mg	1
12.4 Medicines used in heart failure
Digoxin	Tablet: 250 micrograms*	1
Enalapril	Tablet: 5mg (as maleate)*	1
Furosemide	Injection: 10 mg/ml in 2- ml ampoule	1
	Tablet: 40 mg	1
Hydrochlorothiazide	Tablet:25 mg*	1
Spironolactone	Tablet: 25 mg	1
12.5 Antithrombotic medicines
Acetylsalicylic acid	Tablet: 100 mg		1
	Tablet: 150 mg >16 years	1
Clopidogrel	Tablet; 75 mg	1
12.6 Antifibrinolytic drugs and haemostatics
Tranexamic acid	tablet: 500 mg	1
	Injection 500 mg/5 ml	1
12.7 Lipid-lowering agents
Atorvastatin	Tablet: 10 mg	1
	Tablet: 20 mg		1
13. DERMATOLOGICAL MEDICINES(TOPICAL)
13.1 Antifungal medicines
Whitfield's Ointment(Benzioc acid+ salicylic acid)	Ointment or Lotions 5%+ 3%		1
Clotrimazole	Cream: 1% w/w	1
13.2 Anti-infective medicines
Cetrimide	Shampoo 5%		1
Framycetin	Cream:1%(as sulpate)	1
Povidone iodine	Aqueous solution: 10%	1
	Ointment: 5%		1
Silver sulphadiazine	Cream: 1% (500 g jar)	1
13.3 Anti-inflammatory and antipruritic medicines
Hydrocortisone	Cream or Onintment: 1%(as acetate)	1
Betamethasone	Ointment or Cream:0.1% (as valerate)	1
	Scalp lotion;0.05%(as dipropionate)		1
Calamine	Lotion		1
13.4 Astringent medicines
Lead	Solution:(as subacetate)		1
Magenta paint	Solution		1
Potassium permanganate	aqueous solution		1
Silver nitrate	Solution		1
13.5 Emollients
Aqueous cream	Cream		1
Emulsifying ointment	Ointment		1
13.6 Medicines affecting skin differentiation and proliferation
Salicylic acid	Solution 5%		1
Urea	Ointment or Cream: 10%		1
13.7 Scabicides and pediculicides
Benzyl benzoate	Lotion 25%	1
Permethrin	Cream : 5%	1
	Lotion 1%		1
Sulphur	Ointment 2%-6%		1
13.8 Ultraviolet blocking agents
Zinc oxide	Ointment		1
14. DIAGNOSTIC AGENTS
14.1 Ophthalmic medicines
Tropicamide	Eye Drops 1%		1
15. DISINFECTANT AND ANTISEPTICS
15.1 Antiseptics
Chlorhexidine	Solution: 5%(as digluconate for dilution)	1
Ethanol	Solution: 90%(denatured)	1
Hydrogen peroxide	Solution:6%	1
Povidone iodline	Solution:10%	1
	surgical scrub:7.5% w/v	1
15.2 Disinfectants
Chlorine base compound	powder(0.1 % available chlorine) for solution	1
16.DIURETICS
Furosemide	Injection: 10 mg/ml 2-ml ampoule*	1
	Tablet:40 mg*	1
Hydrochlorothiazide	Tablet: 25 mg*	1
Mannitol	injectable solution 20% 250 ml	1
Spironolactone	Tablet; 25mg*	1
17.GASTROINTESTINAL MEDICINES
17.1 Anti-ulcer medicines
Famotidine	Tablet 20 mg	1
Omeprazole	capsule 20 mg	1
17.2 Anti-emetic medicines
Dexamethasone	Tablet:500 micrograms	1
	Injection:4 mg/ml		1
	Injection:8 mg/2 ml	1
Domperidone	Tablet:10 mg	1
	oral Liquid :5mg/5ml	1
17.4 Laxatives
Bisacodyl	Suppository:5mg		1
	Suppository: 10 mg		1
	Tablet: 5mg	1
Lactulose	Solution: 3.35 g/5 ml	1
17.7 Medicines used in Diarrhea
17.7.1 Oral rehydration
Oral rehydration salt	glucose: 75 mEq sodium: 75 mEq or mmol/l chloride:65 mEq or mmol/l potassium:20 mEq or mmol/l citrate: 10 mmol osmolarity:245 mOsm/l glucose:13.5 g/l sodidum chloride:2.6 g/l potassium chloride:1.5 g/l troisodium citrate dihydrate+:2.9g/l	1
17.7.2 Medicines for diarrhaea in children
Zinc sulfate	tablet: 20 mg (effervescent)	1
17.8 Antispasmodics
Hyoscine butylbromide	Tablet:10 mg	1
17.10 Medicines for prophylaxis of variceal bleeding in portal hypertension
Propranolol	Tablet:40 mg*	1
18.HORMONES AND OTHER ENDOCRINE MEDICINES AND CONTRACEPTIVES
18.1 Adrenal Hormones and synthetic substitutes
Hydrocortisone	Injection:100 mg(as sodium succinate)*	1
Prednisolone	Tablet:5 mg*	1
18.5 Insulin and other antidiabetic agents
Insulin ( soluble)	Injection: 100 IU/ml in 10 ml vial	1
Biphasic isophane insulin	Injection:Biphasic(soluble 30%+ amorphous long acting 70%)human insulin 10 IU/ml in 10 ml vial	1
Metformin	tablet:500 mg	1
	tablet: 850 mg-SR(as hydrochloride)		1
Glibenclamide	Tablet:5 mg	1
Tolbutamide	Tablet:500 mg ,	1
18.9 Thyroid hormones and antithyroid medicines
Methimazole	Tablet 5 mg		1
Levothyroxine	Tablet:50 micrograms	1
	Tablet:100 micrograms(sodium salt)		1
19.IMMUNOLOGICALS
19.2 Sera and Immunoglobulins
Anti tetanus Immunoglobulins	injection 250 IU in vial	1
Snake antivenom serum	Injection:10 ml vial	1
19.3.2 Non EPI vaccine
Rabies vaccine		1
20.MUSCLE RELAXANTS (PERIPHERALLY- ACTING) AND CHOLINESTERASE INHIBITORS
Atracurium	Injection:25 mg/2.5 ml	1
Neostigmine	injection 2.5 mg/ml 1 ml ampoule	1
21. OPHTHALMOLOGICAL PREPERATIONS
21.1 Anti-infective agents
Ciprofloxacin	Eye drop: 0.3%		1
21.2 Anti inflammatory agents
Hydrocortisone	Eye ointment:1%		1
21.6 Mydriatics
Tropicamide	Eye Drops: 1% 5 ml*		1
22.MEDICINES ACTING ON THE GENITOURINARY TRACT
22.1Oxytocics
Ergometrine	Injection: 0.5 mg/ ml; 500 micrograms/ml	1
Oxytocin	Injection:2 IU/2ml	1
	Injection: 5IU/ml	1
22.2Antioxytocics
Nifedipine	Tablet(prolong release):20 mg*	1
22.4 Medicines for benign prostate hyperplasia
Prazosin	Tablet:1mg	1
23. PSYCHOTHERAPEUTIC MEDICINES
23.1Medicines used in psychotic disorders
Fluphenazine	Injection:25mg (decanoate or enantate)in 1 ml ampoule	1
Haloperidol	Tablet:1.5 mg	1
Olanzapine	Tablet: 5mg		1
	Tablet: 10 mg		1
Risperidone	Tablet:2 mg	1
23.2 Medicines used in mood disorders
23.2.1Medicines used in depressive disorders
Amitriptyline	Tablet:25 mg( hydrochloride)	1
Fluoxetine	Capsule or Tablet: 20 mg ( as hydrochloride)	1
Imipramine	Tablet:25mg	1
23.2.2 Medicines used in bipolar disorders
Carbamazepine	Tablet:(scored):100 mg*	1
	Tablet:(scored):200 mg*	1
Lithium carbonate	Capsule or Tablet:250 mg	1
23.3 Medicines used in generalized anxiety and sleep disorders
Diazepam	Tablet(scored):5mg*	1
23.4 Medicines used for obsessive compulsive disorders
Clomipramine	Capsule:25mg ( as hydrochloride)		1
24. MEDICINES ACTING ON THE RESPIRATORY TRACT
24.1 Antiasthmatic and medicines for chronic obstrutive pulmonary disease
Aminophylline	Injection:250mg/10ml	1
Beclomethasone	Inhalation(aerosol):50( dispropionate)micrograms per dose (as CSF free form)		1
	Inhalation(aerosol): 100 micrograms per dose (as CSF free form)	1
	Inhalation(aerosol): 250 micrograms( dispropionate)per dose(as CSF free form)	1
	Dry powder capsule: 200 mcg	1
Salbutamol	Inhalation(aerosol):100micrograms(as sulphate) per dose	1
	Oral Liquid:2mg /5ml	1
	Respiratory solution for use in nebulizers:5mg(as sulfate)/ml	1
	Tablet:2 mg( as sulphate)	1
Theophylline	Tablet(extended release):125mg	1
25. SOLUTIONS CORRECTING WATER , ELECTROLYTE AND ACID -BASE DISTURBANCES AND PARENTERAL NUTRITION
25.1Solution correcting water, electrolyte, and acid base disturbances
25.1.1Oral
Oral rehydration salts		1
25.1.2 Parenteral
Glucose	Injectable solution:5% 500 ml isotonic	1
	Injectable solution 10% 500ml isotonic	1
	Injectable solution 50% hypertonic	1
Glucose with sodium chloride	Injectable solution:0.45% sodim chloride+5% Dextrose 500ml	1
Potassium chloride	injection 15% 10 ml	1
Sodium bicarbonate	Injectable solution:8.4% in 50 ml vial	1
Sodium chloride	Injectable solution:0.9% isotonic 500ml	1
Compound sodium lactate	Injectable solution:500ml	1
25.3 Miscellaneous
Water for injection	10 ml	1
26. VITAMINS AND MINERALS
Calcium lactate	Tablet:300 mg	1
Vitamine A (Retinol)	Capsule:100000IU	1
	200000IU(as pulmitate) in 2 ml ampoule		1
Vitamine D3+ Calcium Carbonate	Capsule:200IU+1500 mg		1
27. MEDICINES ACTING ON THE EAR, NOSE, OROPHARYNX
27.1Medicines acting on ear
Clotrimazole	cream	1
Sodium bicarbonate in glycerine	Ear drops		1
Ciprofloxacin	Ear drop: 0.3%	1
27.2Medicines acting on nose
Betamethasone	Nasal drop:0.05%		1
Silver nitrate	Crystals:90%		1
27.3Medicines acting on the oropharynx
Povidine iodine	Mouth wash:1%		1
27.4 Medicines for vertigo
Cinnarazine	Tablet: 25mg	1
Prochlorperazine	Tablet:5 mg	1
	Injection:12.5 mg/ml		1
28. SPECIFIC MEDICINES FOR NEONATAL CARE
28.1Medicines administered to the neonate[c]
Chlorhexidine	Solution or gel:7.1%( digluconate)delivering 4% chlohexidine( for umbillical cord care)	1
28.2Medicines administered to the mother
Dexamethasone	Injection:4 mg/ ml dexamethasone phosphate (as disodium salt)	1
Total		179	72
Availability			71.3147
Medicine names shown in red were seen duplicated across several categories.Duplicates were left out of the calculation of the overall availability for each institution.

## Sheet: District Hospital
National List of Essential Medicines	Route	Present	Absent
1.ANAESTHETICS
1.1 General Anaesthetics and oxygen
1.1.1 Inhalation Medicines
Nitrous oxide	Inhalation:50-66% in oxygen		1
Oxygen	Inhalation(medicinal gas)	1
1.3 Preoperative medication and sedation for short term procedures
Diazepam	Injection:5mg/ml in 2 ml ampoule	1
	Tablet:5 mg	1
2.ANALGESICS, ANTIPYRETICS, NON STEROIDAL ANTI-INFLAMMATORY MEDICINES (NSAIMS),MEDICINES USED TO TREAT GOUT AND DISEASE MODIFYING AGENTS IN RHEUMATOID DISORDERS(DMARDs)
2.1Non-opioid and non steroidal anti inflammatory medicines(NSAIDS)
Acetylsalicylic acid	Tablet:300 mg	1
Diclofenac sodium	Tablet ( delayed release):25 mg	1
	Tablet ( delayed release);50mg	1
Ibuprofen	Tablet:200mg	1
Paracetamol	Tablet:500mg	1
	Oral liquid:120mg/5 ml	1
3.ANTIALLEGICS AND MEDICINES USED IN ANAPHYLAXIS
Cetirizine	Oral liquid:(as hydrochloride) 5 mg/5ml	1
	Tablet:(as hydrochloride) 10 mg	1
Chlorphenamine	Injection:10 mg (maleate)in 1 ml ampoule	1
	Tablet:4mg(maleate)	1
	Oral Liquid: 2mg/5ml [c]	1
Adrenaline(epinephrine)	Injection: (1 in 1000) 1 mg ( as hydrochloride or acid tartrate) in 1 ml ampoule	1
Hydrocortisone	Powder for injection: 100 mg (as sadium succinate) in vial with 2 ml ampoule water for injection	1
Prednisolone	Tablet: 5mg	1
4.ANTIDOTES AND OTHER SUBSTANCES USED IN POISONINGS
4.1Non specific
Charcoal,activated	Powder : 50 g	1
Fuller's earth	Powder: 60 g	1
4.2 Specific
Atropine	Injection:( as sulphate)600 mcg/ ml 1ml ampoule	1
	15mg/25ml vial		1
DL-methionine	Tablet: 500 mg		1
Naloxone	Injection: 400 micrograms (hydrochloride) in 1 ml ampoule		1
5. ANTICONVULSANTS ANTIEPILEPTICS
Carbamazepine	Tablet:(scored):100 mg	1
	Tablet:(scored); 200 mg	1
	Oral Liquid:100mg/5ml [c]		1
Lorazepam Diazepam (as alternative)	Rectal Solution:5mg/2.5 ml 2 ml	1
	Injection: 5 mg/ml 2 ml a ampoule*	1
Phenytoin	Capsule or Tablet: 25 mg(as sodium salt)	1
	Capsule or Tablet: 50 mg (as sodium salt)	1
	Capsule or Tablet: 100 mg (as sodium salt)	1
Valproic acid	Tablet( enteric coated):100mg (as sodium valproate)	1
	Tablet( enteric coated):200mg (as sodium valproate)	1
	Tablet( enteric coated):500mg (as sodium valproate)		1
6.ANTI-INFECTIVE MEDICINES
6.1Antehelminthics
6.1.1 Intestinal anthelminthics
Mebendazole	Tablet:100 mg	1
6.1.2Antifilarials
Diethylecarbamazine citrate	Tablet:50mg		1
6.2Antibacterials
6.2.1Beta Lactam medicines
Amoxicillin	Capsule: 250 mg; (as anhydrous)	1
	Capsule: 500 mg (as anhydrous)	1
	Dispersible Tablet: 125 mg(as trihydrate)	1
	Powder for oral liquid: (as trihydrate) 125 mg/ 5 ml [c]	1
Cefalexin	Dispersible Tablet: 125 mg	1
	Capsule: 250 mg	1
	Powder for oral suspension:125 mg/5ml[c]	1
Cloxacillin	Capsule:250mg	1
	Capsule: 500 mg	1
	Syrup: 125 mg/ 5 ml	1
6.2.2Other antibacterials
Doxycycline	Capsule or Tablet:100 mg (as hydrochloride)	1
Erythromycin	Capsule or Tablet:250 mg (as stearate or ethyl succinate)	1
	Powder for oral liquid:125 mg/ 5 ml(as stearate or ethyl succinate)	1
Furazolidone	Tablet:100 mg	1
	Oral suspension:25 mg/5ml		1
Metronidazole	Tablet:200mg	1
	Tablet:400mg		1
Nitrofurantoin	Tablet:50 mg	1
6.3Antifungal medicines
Miconazole	Cream:2%	1
Griseofulvin	Capsule or Tablet:500mg	1
6.5Antiprotozoal medicines
6.5.1Antiamoebic and antigiardiasis medicines
Metronidazole	Tablet: 200 mg*	1
	Tablet: 400 mg*		1
7. ANTIMIGRAINE MEDICINES
7.1 For treatment of acute attack
Acetylsalicylic acid	Tablet:300 mg*	1
Ibuprofen	Tablet: 200 mg*	1
Metoclopramide	Tablet: 10 mg	1
	Injection 10mg/2 ml ampoule	1
Paracetamol	Tablet: 500 mg*	1
7.2 For prophylaxis
Propranolol	Tablet: 10 mg		1
	Tablet: 40 mg	1
10. MEDICINES AFFECTING THE BLOOD
10.1 Antianaemia medicines
Ferrous salt sulphate - elemental iron 60 mg	Drops: 125 mg/ml in 10 ml dropper bottle		1
	Drops: 100 mg/5 ml in 15 ml dropper bottle		1
	Tablets: 200mg	1
	Oral Liquid:equivalent to 25 mg iron(as sulfate)/ml		1
Iron sucrose	injection: 100 mg (iron sucrose) in 5 ml ampoule		1
Folic acid	Tablet: 1 mg	1
12. CARDIOVASCULAR MEDICINES
12.1 Antianginal medicines
Atenolol	Tablet: 50 mg	1
Diltiazem	Tablet: 30 mg	1
Glyceryl trinitrate	Tablet:(sublingual): 500 micrograms	1
Isosorbide mononitrate	Tablet: 20 mg	1
12.2 Antiarrhythmic medicines
Atenolol	Tablet: 50 mg*	1
Atropine	Injection: 0.6 mg/ml	1
Digoxin	Tablet: 250 micrograms*	1
Adrenaline [Epinephrine]	Injection: 100 micrograms/ml (as acid tartrate or hydrochloride) in 10 ml ampoule (1 in 10000)	1
Lignocaine (Lidocaine)	Injection:2% w/v 5 ml ampoule	1
12.3 Antihypertensive medicines
Atenolol	Tablets: 50 mg*	1
Enalapril	Tablets: 5 mg (as maleate)	1
Hydrochlorothiazide	Tablet(scored): 25 mg	1
Methyldopa	Tablet: 250 mg	1
Nifedipine	Tablet(Prolonged release): 20 mg	1
12.4 Medicines used in heart failure
Digoxin	Tablet: 250 micrograms*	1
Enalapril	Tablet: 5mg (as maleate)*	1
Furosemide	Injection: 10 mg/ml in 2- ml ampoule	1
	Tablet: 40 mg	1
Hydrochlorothiazide	Tablet:25 mg*	1
Spironolactone	Tablet: 25 mg	1
12.5 Antithrombotic medicines
Acetylsalicylic acid	Tablet: 100 mg		1
	Tablet: 150 mg	1
Clopidogrel	Tablet; 75 mg	1
12.6 Antifibrinolytic drugs and haemostatics
Tranexamic acid	tablet: 500 mg	1
12.7 Lipid-lowering agents
Atorvastatin	Tablet: 10 mg	1
	Tablet: 20 mg		1
13. DERMATOLOGICAL MEDICINES(TROPICAL)
13.1 Antifungal medicines
Clotrimazole	Cream: 1% w/w	1
13.2 Anti-infective medicines
Framycetin	Cream:1%(as sulpate)	1
Povidone iodine	Aqueous solution: 10%	1
	Ointment: 5%	1
Silver sulphadiazine	Cream: 1% (500 g jar)	1
13.3 anti-inflammatory and antipruritic medicines
Hydrocortisone	Cream or Onintment: 1%(as acetate)	1
Betamethasone	Ointment or Cream:0.1% (as valerate)	1
	Scalp lotion;0.05%(as dipropionate)		1
13.4 Astringent medicines
Lead	Solution:(as subacetate)		1
Potassium permanganate	aqueous solution	1
Silver nitrate	Solution		1
13.5 Emollients
Aqueous cream	Cream	1
Emulsifying ointment	Ointment	1
13.6 Medicines affecting skin differentiation and proliferation
Salicylic acid	Solution 5%	1
13.7 Scabicides and pediculicides
Benzyl benzoate	Lotion 25%	1
Permethrin	Cream : 5%	1
	Lotion 1%		1
Sulphur	Ointment 2%-6%	1
14. DIAGNOSTIC AGENTS
14.1 Ophthalmic medicines
Tropicamide	Eye Drops 1%		1
15. DISINFECTANTS AND ANTISEPTICS
15.1 Antiseptics
Chlorhexidine	Solution: 5%(as digluconate for dilution)	1
Ethanol	Solution: 90%(denatured)	1
Hydrogen peroxide	Solution:6%	1
Povidone iodline	Solution:10%	1
	surgical scrub:7.5% w/v		1
15.2 Disinfectants
Chlorine base compound	powder(0.1 % available chlorine) for solution	1
16.DIURETICS
Furosemide	Injection: 10 mg/ml in 2 ml ampoule*	1
	Tablet:40 mg*	1
Hydrochlorothiazide	Tablet: 25 mg*	1
Spironolactone	Tablet; 25mg*	1
17.GASTROINTESTINAL MEDICINES
17.2 Anti-emetic medicines
Dexamethasone	Tablet:500 micrograms	1
Domperidone	Tablet:10 mg	1
	oral Liquid :5mg/5ml	1
17.4 Laxatives
Bisacodyl	Suppository:5mg		1
	Suppository: 10 mg	1
	Tablet: 5mg	1
17.7 Medicines used in Diarrhea
17.7.1 Oral rehydration
Oral rehydration salts	glucose: 75 mEq sodium: 75 mEq or mmol/l chloride:65 mEq or mmol/l potassium:20 mEq or mmol/l citrate: 10 mmol osmolarity:245 mOsm/l glucose:13.5 g/l sodidum chloride:2.6 g/l potassium chloride:1.5 g/l troisodium citrate dihydrate+:2.9g/l	1
17.7.2 Medicines for diarrhaea in children
Zinc sulfate	tablet: 20 mg (effervescent)		1
17.8 Antispasmodics
Hyoscine butylbromide	Tablet:10 mg	1
17.10 Medicines for prophylaxis of variceal bleeding in portal hypertension
Propranolol	Tablet:40 mg*	1
18.HORMONES, AND OTHER ENDOCRINE MEDICINES AND CONTTRACEPTIVES
18.1 Adrenal Hormones and synthetic substitutes
Hydrocortisone	Injection:100 mg(as sodium succinate)*	1
Prednisolone	Tablet:5 mg*	1
18.5 Insulin and other antidiabetic agents
Biphasic isophane insulin	Injection:Biphasic(soluble 30%+ amorphous long acting 70%)human insulin 10 IU/ml in 10 ml vial	1
Metformin	tablet:500 mg; SR(as hydrochloride)	1
	tablet: 850 mg-SR(as hydrochloride)		1
Glibenclamide	Tablet:5 mg	1
Tolbutamide	Tablet:500 mg	1
18.9 Thyroid hormones and antithyroid medicines
Levothyroxine	Tablet:50 micrograms(sodium salt)	1
	Tablet: 100 micrograms(sodium salt)	1
19.IMMUNOLOGICALS
19.2 Sera and Immunoglobulins
Snake antivenom serum	Injection:10 ml vial	1
21. OPHTHALMOLOGICAL PREPERATIONS
21.1 Anti-infective agents
Ciprofloxacin	Eye drop: 0.3%	1
21.2 Anti inflammatory agents
Hydrocortisone	Eye ointment:1%		1
21.6 Mydriatics
Tropicamide	Eye Drops: 1% 5 ml*		1
22.MEDICINES ACTING ON THE GENITOURINARY TRACT
22.1Oxytocics
Ergometrine	Injection: 0.5 mg/ ml, 500mcg/ml	1
Oxytocin	Injection:2 IU/2ml	1
	Injection:5 IU/ml	1
22.2Antioxytocics
Nifedipine	Tablet(prolong release):20 mg*	1
22.4 Medicines for benign prostate hyperplasia
Prazosin	Tablet:1mg	1
23.PSYCHOTHERAPEUTIC MEDICINES
23.1Medicines used in psychotic disorders
Haloperidol	Tablet:1.5 mg	1
23.2Medicines used in mood disorders
23.2.1Medicines used in depressive disorders
Amitriptyline	Tablet:25 mg( hydrochloride)	1
Fluoxetine	Capsule or Tablet: 20 mg ( as hydrochloride)	1
Imipramine	Tablet:25mg	1
23.2.2 Medicines used in bipolar disorders
Carbamazepine	Tablet:(scored):100 mg*	1
	Tablet:(scored):200 mg*	1
23.3Medicines used in generalized anxiety and sleep disorders
Diazepam	Tablet(scored):5mg*	1
24. MEDICINES ACTING ON THE RESPIRATORY TRACT
24.1Antiasthmatic and medicines for chronic obstrutive pulmonary disease
Aminophylline	Injection:250mg/10ml	1
Beclomethasone	Inhalation(aerosol):50( dispropionate),(as CSF free form)	1
	Inhalation(aerosol):100 micrograms per dose(as CSF free form)	1
	Inhalation(aerosol):250 micrograms(dispropionate) per dose,(as CSF free form)	1
	Dry powder capsule: 200 mcg	1
Salbutamol	Inhalation(aerosol):100micrograms(as sulphate) per dose	1
	Oral Liquid:2mg /5ml	1
	Respiratory solution for use in nebulizers:5mg(as sulfate)/ml	1
	Tablet:2 mg( as sulphate)	1
Theophylline	Tablet(extended release):125mg	1
25. SOLUTIONS CORRECTING WATER , ELECTROLYTE AND ACID -BASE DISTURBENCES AND PARENETRAL NUTRITION
25.1Solution correcting water, electrolyte, and acid base disturbances
25.1.1Oral
Oral rehydration salts		1
25.1.2 Parenteral
Glucose	Injectable solution:5% 500ml isotonic	1
	Injectable solution:10% 500ml isotonic		1
	Injectable solution:50% hypertonic	1
Sodium chloride	Injectable solution:0.9% isotonic 500ml	1
Compound sodium lactate	Injectable solution:500ml	1
25.3Miscellaneous
Water for injection	10 ml	1
26. VITAMINS AND MINERALS
Calcium lactate	Tablet:300 mg	1
Vitamine D3+ Calcium Carbonate	Capsule:200IU+1500 mg	1
27.MEDICINES ACTING ON THE EAR, NOSE, OROPHARYNX
27.1Medicines acting on ear
Clotrimazole	cream	1
Sodium bicarbonate in glycerine	Ear drops		1
Ciprofloxacin	Ear drop: 0.3%	1
27.2 Medicines acting in nose
Betamethasone	Nasal drop:0.05%		1
Silver nitrate	Crystals:90%		1
27.3Medicines acting on the oropharynx
Povidine iodine	Mouth wash:1%	1
27.4Medicines for vertigo
Cinnarizine	Tablet: 25mg	1
Prochlorperazine	Tablet:5 mg	1
	Injection:12.5 mg/ml		1
28. SPECIFIC MEDICINES FOR NEONATAL CARE
28.1Medicines administered to the neonate[c]
Chlorhexidine	Solution or gel:7.1%( digluconate) delivering 4% chlohexidine( for umbillical cord care)	1
Total		134	31
Avalability			81.2121
Medicine names shown in red were seen duplicated across several categories.Duplicates were left out of the calculation of the overall availability for each institution.

## Sheet: Peripheral Unit
National List of Essential Medicines	Route	Present	Absent
1.ANAESTHETICS
1.1 General Anasthetics and oxygen
1.1.1 Inhalation Medicines
Nitrous oxide	Inhalation:50-66% in oxygen		1
Oxygen	Inhalation(medicinal gas)	1
1.3 Preoperative medication and sedation for short term procedures
Diazepam	Injection:5mg/ml in 2 ml ampoule	1
	Tablet:5 mg	1
2.ANALGESICS, ANTIPYRETICS, NON STEROIDAL ANTI-INFLAMMATORY MEDICINES (NSAIMS),MEDICINES USED TO TREAT GOUT AND DISEASEMODIFYING AGENTS IN RHEUMATOID DISORDERS(DMARDs)
2.1Non opioids and non steroidal anti inflammatory medicines(NSAIDS)
Acetylsalicylic acid	Tablet:300 mg	1
Diclofenac sodium	Tablet ( delayed release):25 mg		1
	Tablet ( delayed release);50mg	1
Ibuprofen	Tablet:200mg	1
Paracetamol	Tablet:500mg	1
	Oral liquid:120mg/5 ml	1
3.ANTIALLEGICS AND MEDICINES USED IN ANAPHYLAXIS
Cetirizine	Oral liquid:(as hydrochloride) 5 mg/5ml		1
	Tablet:(as hydrochloride) 10 mg	1
Chlorphenamine	Injection:10 mg (maleate)in 1 ml ampoule	1
	Tablet:4mg(maleate)	1
	Oral Liquid: 2mg/5ml [c]	1
Adrenaline(epinephrine)	Injection: (1 in 1000) 1 mg ( as hydrochloride or acid tartrate) in 1 ml ampoule	1
Hydrocortisone	Powder for injection: 100 mg (as sadium succinate) in vial with 2 ml ampoule water for injection	1
Prednisolone	Tablet: 5mg	1
4.ANTIDOTES AND OTHER SUBSTANCES USED IN POISONINGS
4.1Non specific
Charcoal,activated	Powder : 50 g	1
Fuller's earth	Powder: 60 g	1
4.2 Specific
Atropine	Injection:( as sulphate)600 mcg/ ml 1ml ampoule		1
	15mg/25ml vial	1
DL-methionine	Tablet: 500 mg		1
Naloxone	Injection: 400 micrograms (hydrochloride) in 1 ml ampoule		1
5. ANTICONVULSANTS ANTIEPILEPTICS
Carbamazepine	Tablet:(scored):100 mg		1
	Tablet:(scored); 200 mg	1
	Oral Liquid:100mg/5ml [c]		1
Lorazepam Diazepam (as alternative)	Rectal Solution:5mg/2.5 ml 2 ml	1
	Injection: 5 mg/ml 2 ml a ampoule*	1
Phenytoin	Capsule or Tablet: 25 mg(as sodium salt)		1
	Capsule or Tablet: 50 mg (as sodium salt)		1
	Capsule or Tablet: 100 mg (as sodium salt)	1
Valproic acid	Tablet( enteric coated):100mg (as sodium valproate)		1
	Tablet( enteric coated):200mg (as sodium valproate)	1
	Tablet( enteric coated):500mg (as sodium valproate)		1
6.ANTI-INFECTIVE MEDICINES
6.1Antehelminthics
6.1.1 Intestinal anthelminthics
Mebendazole	Tablet:100 mg	1
6.1.2Antifilarials
Diethylecarbamazine citrate	Tablet:50mg		1
6.2Antibacterials
6.2.1Beta Lactam medicines
Amoxicillin	Capsule: 250 mg; (as anhydrous)	1
	Capsule: 500 mg (as anhydrous)	1
	Dispersible Tablet: 125 mg(as trihydrate)	1
	Powder for oral liquid: (as trihydrate) 125 mg/ 5 ml [c]	1
Cefalexin	Dispersible Tablet: 125 mg		1
	Capsule: 250 mg	1
	Powder for oral suspension:125 mg/5ml[c]	1
Cloxacillin	Capsule:250mg	1
	Capsule: 500 mg	1
	Syrup: 125 mg/ 5 ml	1
6.2.2Other antibacterials
Doxycycline	Capsule or Tablet:100 mg (as hydrochloride)	1
Erythromycin	Capsule or Tablet:250 mg (as stearate or ethyl succinate)	1
	Powder for oral liquid:125 mg/ 5 ml(as stearate or ethyl succinate)	1
Furazolidone	Tablet:100 mg	1
	Oral suspension:25 mg/5ml		1
Metronidazole	Tablet:200mg	1
	Tablet:400mg		1
Nitrofurantoin	Tablet:50 mg	1
6.3Antifungal medicines
Miconazole	Cream:2%	1
Griseofulvin	Capsule or Tablet:500mg	1
6.5Antiprotozoval medicines
6.5.1Antiamoebic and antigiardiasis medicines
Metronidazole	Tablet: 200 mg*	1
	Tablet: 400 mg*		1
7. ANTIMIGRAINE MEDICINES
7.1 For treatment of acute attack
Acetylsalicylic acid	Tablet:300 mg*	1
Ibuprofen	Tablet: 200 mg*	1
Metoclopramide	Tablet: 10 mg		1
	Injection 10mg/2 ml ampoule	1
Paracetamol	Tablet: 500 mg*	1
7.2 For prophylaxis
Propranolol	Tablet: 10 mg		1
	Tablet: 40 mg	1
10. MEDICINES AFFECTING THE BLOOD
10.1 Antianaemia medicines
Ferrous salt sulphate - elemental iron 60 mg	Drops: 125 mg/ml in 10 ml dropper bottle		1
	Drops: 100 mg/5 ml in 15 ml dropper bottle		1
	Tablets: 200mg	1
	Oral Liquid:equivalent to 25 mg iron(as sulfate)/ml		1
Iron sucrose	injection: 100 mg (iron sucrose) in 5 ml ampoule		1
Folic acid	Tablet: 1 mg	1
12. CARDIOVASCULAR MEDICINES
12.1 Antianginal medicines
Atenolol	Tablet: 50 mg	1
Diltiazem	Tablet: 30 mg	1
Glyceryl trinitrate	Tablet:(sublingual): 500 micrograms	1
Isosorbide mononitrate	Tablet: 20 mg	1
12.2 Antiarrhythmic medicines
Atenolol	Tablet: 50 mg*	1
Atropine	Injection: 0.6 mg/ml	1
Digoxin	Tablet: 250 micrograms*	1
Adrenaline [Epinephrine]	Injection: 100 micrograms/ml (as acid tartrate or hydrochloride) in 10 ml ampoule (1 in 10000)		1
Lignocaine (Lidocaine)	Injection:2% w/v 5 ml ampoule	1
12.3 Antihypertensive medicines
Atenolol	Tablets: 50 mg*	1
Enalapril	Tablets: 5 mg (as maleate)	1
Hydrochlorothiazide	Tablet(scored): 25 mg	1
Methyldopa	Tablet: 250 mg		1
Nifedipine	Tablet(Prolonged release): 20 mg	1
12.4 medicines used in heart failure
Digoxin	Tablet: 250 micrograms*	1
Enalapril	Tablet: 5mg (as maleate)*	1
Furosemide	Injection: 10 mg/ml in 2- ml ampoule	1
	Tablet: 40 mg	1
Hydrochlorothiazide	Tablet:25 mg*	1
Spironolactone	Tablet: 25 mg	1
12.5 Antithrombotic medicines
Acetylsalicylic acid	Tablet: 100 mg		1
	Tablet: 150 mg	1
Clopidogrel	Tablet; 75 mg	1
12.6 Antifibrinolytic drugs and haemostatics
Tranexamic acid	tablet: 500 mg		1
12.7 Lipid-lowering agents
Atorvastatin	Tablet: 10 mg	1
	Tablet: 20 mg		1
13. DERMATOLOGICAL MEDICINES(TROPICAL)
13.1 Antifungal medicines
Clotrimazole	Cream: 1% w/w	1
13.2 Anti-infective medicines
Framycetin	Cream:1%(as sulpate)	1
Povidone iodine	Aqueous solution: 10%	1
	Ointment: 5%		1
Silver sulphadiazine	Cream: 1% (500 g jar)	1
13.3 anti-inflammatory and antipruritic medicines
Hydrocortisone	Cream or Onintment: 1%(as acetate)	1
Betamethasone	Ointment or Cream:0.1% (as valerate)	1
	Scalp lotion;0.05%(as dipropionate)		1
13.4 Astringent medicines
Lead	Solution:(as subacetate)		1
Potassium permanganate	aqueous solution	1
Silver nitrate	Solution		1
13.5 Emollients
Aqueous cream	Cream		1
Emulsifying ointment	Ointment		1
13.6 Medicines affecting skin differntiation and proliferation
Salicylic acid	Solution 5%		1
13.7 Scabicides and pediculicides
Benzyl benzoate	Lotion 25%	1
Permethrin	Cream : 5%		1
	Lotion 1%		1
Sulphur	Ointment 2%-6%		1
14. DIAGNOSTIC AGENTS
14.1 opthalmic medicines
Tropicamide	Eye Drops 1%		1
15. DISINFECTANTS AND ANTISEPTICS
15.1 Antiseptics
Chlorhexidine	Solution: 5%(as digluconate for dilution)		1
Ethanol	Solution: 90%(denatured)		1
Hydrogen peroxide	Solution:6%	1
Povidone iodline	Solution:10%	1
	surgical scrub:7.5% w/v		1
15.2 Disinfectants
Chlorine base compound	powder(0.1 % available chlorine) for solution	1
16.DIURETICS
Furosemide	Injection: 10 mg/ml in 2 ml ampoule*	1
	Tablet:40 mg*	1
Hydrochlorothiazide	Tablet: 25 mg*	1
Spironolactone	Tablet; 25mg*	1
17.GASTROINTESTINAL MEDICINES
17.2 Anti-emetic medicines
Dexamethasone	Tablet:500 micrograms	1
Domperidone	Tablet:10 mg	1
	oral Liquid :5mg/5ml	1
17.4 Laxatives
Bisacodyl	Suppository:5mg		1
	Suppository: 10 mg	1
	Tablet: 5mg	1
17.7 Medicines used in Diarrhea
17.7.1 Oral rehydration
Oral rehydration salts	glucose: 75 mEq sodium: 75 mEq or mmol/l chloride:65 mEq or mmol/l potassium:20 mEq or mmol/l citrate: 10 mmol osmolarity:245 mOsm/l glucose:13.5 g/l sodidum chloride:2.6 g/l potassium chloride:1.5 g/l troisodium citrate dihydrate+:2.9g/l	1
17.7.2 Medicines for diarrhaea in children
Zinc sulfate	tablet: 20 mg (effervescent)		1
17.8 Antispasmodics
Hyoscine butylbromide	Tablet:10 mg	1
17.10 Medicines for prophylaxis of variceal bleeding in protal hypertension
Propranolol	Tablet:40 mg*	1
18.HORMONES, OTHER ENDOCRINE MEDICINES AND CONTTRACEPTIVES
18.1 Adrenal Hormones and synthetic substitutes
Hydrocortisone	Injection:100 mg(as sodium succinate)*	1
Prednisolone	Tablet:5 mg*	1
18.5 Insulin and other antidiabetic agents
Biphasic isophane insulin	Injection:Biphasic(soluble 30%+ amorphous long acting 70%)human insulin 10 IU/ml in 10 ml vial	1
Metformin	tablet:500 mg; SR(as hydrochloride)	1
	tablet: 850 mg-SR(as hydrochloride)		1
Glibenclamide	Tablet:5 mg	1
Tolbutamide	Tablet:500 mg	1
18.9 thyroid hormones and antithyroid medicines
Levothyroxine	Tablet:50 micrograms(sodium salt)	1
	Tablet: 100 micrograms(sodium salt)		1
19.IMMUNOLOGICALS
19.2 Sera and Immunoglobulins
Snake antivenom serum	Injection:10 ml vial		1
21. OPHTHALMOLOGICAL PREPERATIONS
21.1 Anti-infective agents
Ciprofloxacin	Eye drop: 0.3%		1
21.2 Anti inflammatory agents
Hydrocortisone	Eye ointment:1%		1
21.6 Mydriatics
Tropicamide	Eye Drops: 1% 5 ml*		1
22.MEDICINES ACTING ON THE GENITOURINARY TRACT
22.1Oxytocics
Ergometrine	Injection: 0.5 mg/ ml,500mcg/ml	1
Oxytocin	Injection:2 IU/2ml	1
	Injection:5 IU/ml		1
22.2Antioxytocics
Nifedipine	Tablet(prolong release):20 mg*	1
22.4 Medicines for benign prostate hyperplasia
Prazosin	Tablet:1mg	1
23.PSYCHOTHERAPEUTIC MEDICINES
23.1Medicines used in psychotic disorders
Haloperidol	Tablet:1.5 mg	1
23.2Medicines used in mood disorders
23.2.1Medicines used in depressive disorders
Amitriptyline	Tablet:25 mg( hydrochloride)	1
Fluoxetine	Capsule or Tablet: 20 mg ( as hydrochloride)	1
Imipramine	Tablet:25mg	1
23.2.2 Medicines used in bipolar disorders
Carbamazepine	Tablet:(scored):100 mg*		1
	Tablet:(scored):200 mg*	1
23.3Medicines used in generalized anxiety and sleep disorders
Diazepam	Tablet(scored):5mg*	1
24. MEDICINES ACTING ON THE RESPIRATORY TRACT
24.1Antiasthmatic and medicines for chronic obstrutive pulmonary disease
Aminophylline	Injection:250mg/10ml		1
Beclomethasone	Inhalation(aerosol):50( dispropionate),(as CSF free form)		1
	Inhalation(aerosol):100 micrograms per dose(as CSF free form)	1
	Inhalation(aerosol):250 micrograms(dispropionate) per dose,(as CSF free form)	1
	Dry powder capsule: 200 mcg	1
Salbutamol	Inhalation(aerosol):100micrograms(as sulphate) per dose	1
	Oral Liquid:2mg /5ml	1
	Respiratory solution for use in nebulizers:5mg(as sulfate)/ml	1
	Tablet:2 mg( as sulphate)	1
Theophylline	Tablet(extended release):125mg	1
25.SOLUTIONS CORRECTING WATER , ELECTROLYTE AND ACID -BASE DISTURBENCES AND PARENETRAL NUTRITION
25.1Solution correcting water, electrolyte, and acid base disturbances
25.1.1Oral
Oral rehydration salts		1
25.1.2 Parenteral
Glucose	Injectable solution:5% 500ml isotonic	1
	Injectable solution:10% 500ml isotonic	1
	Injectable solution:50% hypertonic	1
Sodium chloride	Injectable solution:0.9% isotonic 500ml	1
Compound sodium lactate	Injectable solution:500ml	1
25.3Miscellaneous
Water for injection	10 ml	1
26. VITAMINS AND MINERALS
Calcium lactate	Tablet:300 mg	1
Vitamine D3+ Calcium Carbonate	Capsule:200IU+1500 mg		1
27.MEDICINES ACTING ON THE EAR, NOSE, OROPHARYNX
27.1Medicines acting on ear
Clotrimazole	cream	1
Sodium bicarbonate in glycerine	Ear drops		1
Ciprofloxacin	Ear drop: 0.3%		1
27.2 Medicines acting in nose
Betamethasone	Nasal drop:0.05%		1
Silver nitrate	Crystals:90%		1
27.3Medicines acting on the oropharynx
Povidine iodine	Mouth wash:1%		1
27.4Medicines for vertigo
Cinnarizine	Tablet: 25mg		1
Prochlorperazine	Tablet:5 mg	1
	Injection:12.5 mg/ml		1
28. SPECIFIC MEDICINES FOR NEONATAL CARE
28.1Medicines administered to the neonate[c]
Chlorhexidine	Solution or gel:7.1%( digluconate) delivering 4% chlohexidine( for umbillical cord care)		1
Total		105	60
Avalability			63.6364
Medicine names shown in red were seen duplicated across several categories.Duplicates were left out of the calculation of the overall availability for each institution.

## Sheet: Rural Hospital
National List of Essential Medicines	Route	Present	Absent
1.ANAESTHETICS
1.1 General Anasthetics and oxygen
1.1.1 Inhalation Medicines
Nitrous oxide	Inhalation:50-66% in oxygen		1
Oxygen	Inhalation(medicinal gas)	1
1.3 Preoperative medication and sedation for short term procedures
Diazepam	Injection:5mg/ml in 2 ml ampoule		1
	Tablet:5 mg	1
2.ANALGESICS, ANTIPYRETICS, NON STEROIDAL ANTI-INFLAMMATORY MEDICINES (NSAIMS),MEDICINES USED TO TREAT GOUT AND DISEASEMODIFYING AGENTS IN RHEUMATOID DISORDERS(DMARDs)
2.1Non opioids and non steroidal anti inflammatory medicines(NSAIDS)
Acetylsalicylic acid	Tablet:300 mg		1
Diclofenac sodium	Tablet ( delayed release):25 mg		1
	Tablet ( delayed release);50mg	1
Ibuprofen	Tablet:200mg	1
Paracetamol	Tablet:500mg	1
	Oral liquid:120mg/5 ml	1
3.ANTIALLEGICS AND MEDICINES USED IN ANAPHYLAXIS
Cetirizine	Oral liquid:(as hydrochloride) 5 mg/5ml		1
	Tablet:(as hydrochloride) 10 mg	1
Chlorphenamine	Injection:10 mg (maleate)in 1 ml ampoule	1
	Tablet:4mg(maleate)	1
	Oral Liquid: 2mg/5ml [c]	1
Adrenaline(epinephrine)	Injection: (1 in 1000) 1 mg ( as hydrochloride or acid tartrate) in 1 ml ampoule	1
Hydrocortisone	Powder for injection: 100 mg (as sadium succinate) in vial with 2 ml ampoule water for injection	1
Prednisolone	Tablet: 5mg	1
4.ANTIDOTES AND OTHER SUBSTANCES USED IN POISONINGS
4.1Non specific
Charcoal,activated	Powder : 50 g	1
Fuller's earth	Powder: 60 g		1
4.2 Specific
Atropine	Injection:( as sulphate)600 mcg/ ml 1ml ampoule	1
	15mg/25ml vial		1
DL-methionine	Tablet: 500 mg		1
Naloxone	Injection: 400 micrograms (hydrochloride) in 1 ml ampoule		1
5. ANTICONVULSANTS ANTIEPILEPTICS
Carbamazepine	Tablet:(scored):100 mg		1
	Tablet:(scored); 200 mg	1
	Oral Liquid:100mg/5ml [c]		1
Lorazepam Diazepam (as alternative)	Rectal Solution:5mg/2.5 ml 2 ml	1
	Injection: 5 mg/ml 2 ml ampoule*	1
Phenytoin	Capsule or Tablet: 25 mg(as sodium salt)		1
	Capsule or Tablet: 50 mg (as sodium salt)		1
	Capsule or Tablet: 100 mg (as sodium salt)	1
Valproic acid	Tablet( enteric coated):100mg (as sodium valproate)	1
	Tablet( enteric coated):200mg (as sodium valproate)	1
	Tablet( enteric coated):500mg (as sodium valproate)		1
6.ANTI-INFECTIVE MEDICINES
6.1Antehelminthics
6.1.1 Intestinal anthelminthics
Mebendazole	Tablet:100 mg	1
6.1.2Antifilarials
Diethylecarbamazine citrate	Tablet:50mg		1
6.2Antibacterials
6.2.1Beta Lactam medicines
Amoxicillin	Capsule: 250 mg; (as anhydrous)	1
	Capsule: 500 mg (as anhydrous)	1
	Dispersible Tablet: 125 mg(as trihydrate)	1
	Powder for oral liquid: (as trihydrate) 125 mg/ 5 ml [c]	1
Cefalexin	Dispersible Tablet: 125 mg		1
	Capsule: 250 mg	1
	Powder for oral suspension:125 mg/5ml[c]	1
Cloxacillin	Capsule:250mg	1
	Capsule: 500 mg		1
	Syrup: 125 mg/ 5 ml	1
6.2.2Other antibacterials
Doxycycline	Capsule or Tablet:100 mg (as hydrochloride)	1
Erythromycin	Capsule or Tablet:250 mg (as stearate or ethyl succinate)	1
	Powder for oral liquid:125 mg/ 5 ml(as stearate or ethyl succinate)	1
Furazolidone	Tablet:100 mg		1
	Oral suspension:25 mg/5ml		1
Metronidazole	Tablet:200mg	1
	Tablet:400mg		1
Nitrofurantoin	Tablet:50 mg		1
6.3Antifungal medicines
Miconazole	Cream:2%	1
Griseofulvin	Capsule or Tablet:500mg	1
6.5Antiprotozoval medicines
6.5.1Antiamoebic and antigiardiasis medicines
Metronidazole	Tablet: 200 mg*	1
	Tablet: 400 mg*		1
7. ANTIMIGRAINE MEDICINES
7.1 For treatment of acute attack
Acetylsalicylic acid	Tablet:300 mg*		1
Ibuprofen	Tablet: 200 mg*	1
Metoclopramide	Tablet: 10 mg		1
	Injection 10mg/2 ml ampoule	1
Paracetamol	Tablet: 500 mg*	1
7.2 For prophylaxis
Propranolol	Tablet: 10 mg		1
	Tablet: 40 mg	1
10. MEDICINES AFFECTING THE BLOOD
10.1 Antianaemia medicines
Ferrous salt sulphate - elemental iron 60 mg	Drops: 125 mg/ml in 10 ml dropper bottle		1
	Drops: 100 mg/5 ml in 15 ml dropper bottle		1
	Tablets: 200mg	1
	Oral Liquid:equivalent to 25 mg iron(as sulfate)/ml		1
Iron sucrose	injection: 100 mg (iron sucrose) in 5 ml ampoule		1
Folic acid	Tablet: 1 mg	1
12. CARDIOVASCULAR MEDICINES
12.1 Antianginal medicines
Atenolol	Tablet: 50 mg	1
Diltiazem	Tablet: 30 mg	1
Glyceryl trinitrate	Tablet:(sublingual): 500 micrograms	1
Isosorbide mononitrate	Tablet: 20 mg	1
12.2 Antiarrhythmic medicines
Atenolol	Tablet: 50 mg*	1
Atropine	Injection: 0.6 mg/ml	1
Digoxin	Tablet: 250 micrograms*	1
Adrenaline [Epinephrine]	Injection: 100 micrograms/ml (as acid tartrate or hydrochloride) in 10 ml ampoule (1 in 10000)		1
Lignocaine (Lidocaine)	Injection:2% w/v 5 ml ampoule	1
12.3 Antihypertensive medicines
Atenolol	Tablets: 50 mg*	1
Enalapril	Tablets: 5 mg (as maleate)	1
Hydrochlorothiazide	Tablet(scored): 25 mg	1
Methyldopa	Tablet: 250 mg	1
Nifedipine	Tablet(Prolonged release): 20 mg	1
12.4 medicines used in heart failure
Digoxin	Tablet: 250 micrograms*	1
Enalapril	Tablet: 5mg (as maleate)*	1
Furosemide	Injection: 10 mg/ml in 2- ml ampoule	1
	Tablet: 40 mg	1
Hydrochlorothiazide	Tablet:25 mg*	1
Spironolactone	Tablet: 25 mg	1
12.5 Antithrombotic medicines
Acetylsalicylic acid	Tablet: 100 mg		1
	Tablet: 150 mg		1
Clopidogrel	Tablet; 75 mg	1
12.6 Antifibrinolytic drugs and haemostatics
Tranexamic acid	tablet: 500 mg		1
12.7 Lipid-lowering agents
Atorvastatin	Tablet: 10 mg	1
	Tablet: 20 mg		1
13. DERMATOLOGICAL MEDICINES(TROPICAL)
13.1 Antifungal medicines
Clotrimazole	Cream: 1% w/w		1
13.2 Anti-infective medicines
Framycetin	Cream:1%(as sulpate)	1
Povidone iodine	Aqueous solution: 10%	1
	Ointment: 5%		1
Silver sulphadiazine	Cream: 1% (500 g jar)	1
13.3 anti-inflammatory and antipruritic medicines
Hydrocortisone	Cream or Onintment: 1%(as acetate)	1
Betamethasone	Ointment or Cream:0.1% (as valerate)		1
	Scalp lotion;0.05%(as dipropionate)		1
13.4 Astringent medicines
Lead	Solution:(as subacetate)		1
Potassium permanganate	aqueous solution	1
Silver nitrate	Solution		1
13.5 Emollients
Aqueous cream	Cream		1
Emulsifying ointment	Ointment		1
13.6 Medicines affecting skin differntiation and proliferation
Salicylic acid	Solution 5%		1
13.7 Scabicides and pediculicides
Benzyl benzoate	Lotion 25%	1
Permethrin	Cream : 5%		1
	Lotion 1%		1
Sulphur	Ointment 2%-6%		1
14. DIAGNOSTIC AGENTS
14.1 opthalmic medicines
Tropicamide	Eye Drops 1%		1
15. DISINFECTANTS AND ANTISEPTICS
15.1 Antiseptics
Chlorhexidine	Solution: 5%(as digluconate for dilution)		1
Ethanol	Solution: 90%(denatured)	1
Hydrogen peroxide	Solution:6%	1
Povidone iodline	Solution:10%	1
	surgical scrub:7.5% w/v		1
15.2 Disinfectants
Chlorine base compound	powder(0.1 % available chlorine) for solution	1
16.DIURETICS
Furosemide	Injection: 10 mg/ml in 2 ml ampoule*	1
	Tablet:40 mg*	1
Hydrochlorothiazide	Tablet: 25 mg*	1
Spironolactone	Tablet; 25mg*	1
17.GASTROINTESTINAL MEDICINES
17.2 Anti-emetic medicines
Dexamethasone	Tablet:500 micrograms	1
Domperidone	Tablet:10 mg	1
	oral Liquid :5mg/5ml	1
17.4 Laxatives
Bisacodyl	Suppository:5mg	1
	Suppository: 10 mg	1
	Tablet: 5mg	1
17.7 Medicines used in Diarrhea
17.7.1 Oral rehydration
Oral rehydration salts	glucose: 75 mEq sodium: 75 mEq or mmol/l chloride:65 mEq or mmol/l potassium:20 mEq or mmol/l citrate: 10 mmol osmolarity:245 mOsm/l glucose:13.5 g/l sodidum chloride:2.6 g/l potassium chloride:1.5 g/l troisodium citrate dihydrate+:2.9g/l	1
17.7.2 Medicines for diarrhaea in children
Zinc sulfate	tablet: 20 mg (effervescent)		1
17.8 Antispasmodics
Hyoscine butylbromide	Tablet:10 mg	1
17.10 Medicines for prophylaxis of variceal bleeding in protal hypertension
Propranolol	Tablet:40 mg*	1
18.HORMONES, OTHER ENDOCRINE MEDICINES AND CONTTRACEPTIVES
18.1 Adrenal Hormones and synthetic substitutes
Hydrocortisone	Injection:100 mg(as sodium succinate)*	1
Prednisolone	Tablet:5 mg*	1
18.5 Insulin and other antidiabetic agents
Biphasic isophane insulin	Injection:Biphasic(soluble 30%+ amorphous long acting 70%)human insulin 10 IU/ml in 10 ml vial	1
Metformin	tablet:500 mg; SR(as hydrochloride)	1
	tablet: 850 mg-SR(as hydrochloride)		1
Glibenclamide	Tablet:5 mg	1
Tolbutamide	Tablet:500 mg	1
18.9 thyroid hormones and antithyroid medicines
Levothyroxine	Tablet:50 micrograms(sodium salt)		1
	Tablet: 100 micrograms(sodium salt)	1
19.IMMUNOLOGICALS
19.2 Sera and Immunoglobulins
Snake antivenom serum	Injection:10 ml vial		1
21. OPHTHALMOLOGICAL PREPERATIONS
21.1 Anti-infective agents
Ciprofloxacin	Eye drop: 0.3%	1
21.2 Anti inflammatory agents
Hydrocortisone	Eye ointment:1%		1
21.6 Mydriatics
Tropicamide	Eye Drops: 1% 5 ml*		1
22.MEDICINES ACTING ON THE GENITOURINARY TRACT
22.1Oxytocics
Ergometrine	Injection: 0.5 mg/ ml, 500mcg/ml	1
Oxytocin	Injection:2 IU/2ml		1
	Injection:5 IU/ml	1
22.2Antioxytocics
Nifedipine	Tablet(prolong release):20 mg*	1
22.4 Medicines for benign prostate hyperplasia
Prazosin	Tablet:1mg	1
23.PSYCHOTHERAPEUTIC MEDICINES
23.1Medicines used in psychotic disorders
Haloperidol	Tablet:1.5 mg		1
23.2Medicines used in mood disorders
23.2.1Medicines used in depressive disorders
Amitriptyline	Tablet:25 mg( hydrochloride)	1
Fluoxetine	Capsule or Tablet: 20 mg ( as hydrochloride)	1
Imipramine	Tablet:25mg		1
23.2.2 Medicines used in bipolar disorders
Carbamazepine	Tablet:(scored):100 mg*		1
	Tablet:(scored):200 mg*	1
23.3Medicines used in generalized anxiety and sleep disorders
Diazepam	Tablet(scored):5mg*	1
24. MEDICINES ACTING ON THE RESPIRATORY TRACT
24.1Antiasthmatic and medicines for chronic obstrutive pulmonary disease
Aminophylline	Injection:250mg/10ml	1
Beclomethasone	Inhalation(aerosol):50( dispropionate),(as CSF free form)		1
	Inhalation(aerosol):100 micrograms per dose(as CSF free form)		1
	Inhalation(aerosol):250 micrograms(dispropionate) per dose,(as CSF free form)		1
	Dry powder capsule: 200 mcg	1
Salbutamol	Inhalation(aerosol):100micrograms(as sulphate) per dose		1
	Oral Liquid:2mg /5ml	1
	Respiratory solution for use in nebulizers:5mg(as sulfate)/ml	1
	Tablet:2 mg( as sulphate)	1
Theophylline	Tablet(extended release):125mg	1
25.SOLUTIONS CORRECTING WATER , ELECTROLYTE AND ACID -BASE DISTURBENCES AND PARENETRAL NUTRITION
25.1Solution correcting water, electrolyte, and acid base disturbances
25.1.1Oral
Oral rehydration salts		1
25.1.2 Parenteral
Glucose	Injectable solution:5% 500ml isotonic	1
	Injectable solution:10% 500ml isotonic		1
	Injectable solution:50% hypertonic	1
Sodium chloride	Injectable solution:0.9% isotonic 500ml	1
Compound sodium lactate	Injectable solution:500ml	1
25.3Miscellaneous
Water for injection	10 ml	1
26. VITAMINS AND MINERALS
Calcium lactate	Tablet:300 mg	1
Vitamine D3+ Calcium Carbonate	Capsule:200IU+1500 mg		1
27.MEDICINES ACTING ON THE EAR, NOSE, OROPHARYNX
27.1Medicines acting on ear
Clotrimazole	cream		1
Sodium bicarbonate in glycerine	Ear drops		1
Ciprofloxacin	Ear drop: 0.3%	1
27.2 Medicines acting in nose
Betamethasone	Nasal drop:0.05%		1
Silver nitrate	Crystals:90%		1
27.3Medicines acting on the oropharynx
Povidine iodine	Mouth wash:1%		1
27.4Medicines for vertigo
Cinnarizine	Tablet: 25mg		1
Prochlorperazine	Tablet:5 mg	1
	Injection:12.5 mg/ml		1
28. SPECIFIC MEDICINES FOR NEONATAL CARE
28.1Medicines administered to the neonate[c]
Chlorhexidine	Solution or gel:7.1%( digluconate) delivering 4% chlohexidine( for umbillical cord care)		1
Total		96	69
Avalability			58.1818
Medicine names shown in red were seen duplicated across several categories.Duplicates were left out of the calculation of the overall availability for each institution.

## Sheet: Central Dispensary 1
National List of Essential Medicines	Route	Present	Absent
1.ANAESTHETICS
1.1 General Anasthetics and oxygen
1.1.1 Inhalation Medicines
Nitrous oxide	Inhalation:50-66% in oxygen		1
Oxygen	Inhalation(medicinal gas)		1
1.3 Preoperative medication and sedation for short term procedures
Diazepam	Injection:5mg/ml in 2 ml ampoule		1
	Tablet:5 mg	1
2.ANALGESICS, ANTIPYRETICS, NON STEROIDAL ANTI-INFLAMMATORY MEDICINES (NSAIMS),MEDICINES USED TO TREAT GOUT AND DISEASEMODIFYING AGENTS IN RHEUMATOID DISORDERS(DMARDs)
2.1Non opioids and non steroidal anti inflammatory medicines(NSAIDS)
Acetylsalicylic acid	Tablet:300 mg		1
Diclofenac sodium	Tablet ( delayed release):25 mg		1
	Tablet ( delayed release);50mg	1
Ibuprofen	Tablet:200mg	1
Paracetamol	Tablet:500mg	1
	Oral liquid:120mg/5 ml		1
3.ANTIALLEGICS AND MEDICINES USED IN ANAPHYLAXIS
Cetirizine	Oral liquid:(as hydrochloride) 5 mg/5ml		1
	Tablet:(as hydrochloride) 10 mg	1
Chlorphenamine	Injection:10 mg (maleate)in 1 ml ampoule	1
	Tablet:4mg(maleate)	1
	Oral Liquid: 2mg/5ml [c]	1
Adrenaline(epinephrine)	Injection: (1 in 1000) 1 mg ( as hydrochloride or acid tartrate) in 1 ml ampoule	1
Hydrocortisone	Powder for injection: 100 mg (as sadium succinate) in vial with 2 ml ampoule water for injection	1
Prednisolone	Tablet: 5mg	1
4.ANTIDOTES AND OTHER SUBSTANCES USED IN POISONINGS
4.1Non specific
Charcoal,activated	Powder : 50 g		1
Fuller's earth	Powder: 60 g		1
4.2 Specific
Atropine	Injection:( as sulphate)600 mcg/ ml 1ml ampoule	1
	15mg/25ml vial		1
DL-methionine	Tablet: 500 mg		1
Naloxone	Injection: 400 micrograms (hydrochloride) in 1 ml ampoule		1
5. ANTICONVULSANTS ANTIEPILEPTICS
Carbamazepine	Tablet:(scored):100 mg		1
	Tablet:(scored); 200 mg		1
	Oral Liquid:100mg/5ml [c]		1
Lorazepam Diazepam (as alternative)	Rectal Solution:5mg/2.5 ml 2 ml		1
	Injection: 5 mg/ml 2 ml a ampoule*		1
Phenytoin	Capsule or Tablet: 25 mg(as sodium salt)		1
	Capsule or Tablet: 50 mg (as sodium salt)		1
	Capsule or Tablet: 100 mg (as sodium salt)		1
Valproic acid	Tablet( enteric coated):100mg (as sodium valproate)		1
	Tablet( enteric coated):200mg (as sodium valproate)		1
	Tablet( enteric coated):500mg (as sodium valproate)		1
6.ANTI-INFECTIVE MEDICINES
6.1Antehelminthics
6.1.1 Intestinal anthelminthics
Mebendazole	Tablet:100 mg	1
6.1.2Antifilarials
Diethylecarbamazine citrate	Tablet:50mg		1
6.2Antibacterials
6.2.1Beta Lactam medicines
Amoxicillin	Capsule: 250 mg; (as anhydrous)	1
	Capsule: 500 mg (as anhydrous)		1
	Dispersible Tablet: 125 mg(as trihydrate)	1
	Powder for oral liquid: (as trihydrate) 125 mg/ 5 ml [c]	1
Cefalexin	Dispersible Tablet: 125 mg		1
	Capsule: 250 mg	1
	Powder for oral suspension:125 mg/5ml[c]		1
Cloxacillin	Capsule:250mg	1
	Capsule: 500 mg		1
	Syrup: 125 mg/ 5 ml	1
6.2.2Other antibacterials
Doxycycline	Capsule or Tablet:100 mg (as hydrochloride)		1
Erythromycin	Capsule or Tablet:250 mg (as stearate or ethyl succinate)	1
	Powder for oral liquid:125 mg/ 5 ml(as stearate or ethyl succinate)	1
Furazolidone	Tablet:100 mg		1
	Oral suspension:25 mg/5ml		1
Metronidazole	Tablet:200mg		1
	Tablet:400mg		1
Nitrofurantoin	Tablet:50 mg	1
6.3Antifungal medicines
Miconazole	Cream:2%	1
Griseofulvin	Capsule or Tablet:500mg		1
6.5Antiprotozoval medicines
6.5.1Antiamoebic and antigiardiasis medicines
Metronidazole	Tablet: 200 mg*		1
	Tablet: 400 mg*		1
7. ANTIMIGRAINE MEDICINES
7.1 For treatment of acute attack
Acetylsalicylic acid	Tablet:300 mg*		1
Ibuprofen	Tablet: 200 mg*	1
Metoclopramide	Tablet: 10 mg	1
	Injection 10mg/2 ml ampoule	1
Paracetamol	Tablet: 500 mg*	1
7.2 For prophylaxis
Propranolol	Tablet: 10 mg		1
	Tablet: 40 mg	1
10. MEDICINES AFFECTING THE BLOOD
10.1 Antianaemia medicines
Ferrous salt sulphate - elemental iron 60 mg	Drops: 125 mg/ml in 10 ml dropper bottle		1
	Drops: 100 mg/5 ml in 15 ml dropper bottle		1
	Tablets: 200mg		1
	Oral Liquid:equivalent to 25 mg iron(as sulfate)/ml		1
Iron sucrose	injection: 100 mg (iron sucrose) in 5 ml ampoule		1
Folic acid	Tablet: 1 mg	1
12. CARDIOVASCULAR MEDICINES
12.1 Antianginal medicines
Atenolol	Tablet: 50 mg	1
Diltiazem	Tablet: 30 mg		1
Glyceryl trinitrate	Tablet:(sublingual): 500 micrograms		1
Isosorbide mononitrate	Tablet: 20 mg		1
12.2 Antiarrhythmic medicines
Atenolol	Tablet: 50 mg*	1
Atropine	Injection: 0.6 mg/ml	1
Digoxin	Tablet: 250 micrograms*		1
Adrenaline [Epinephrine]	Injection: 100 micrograms/ml (as acid tartrate or hydrochloride) in 10 ml ampoule (1 in 10000)		1
Lignocaine (Lidocaine)	Injection:2% w/v 5 ml ampoule		1
12.3 Antihypertensive medicines
Atenolol	Tablets: 50 mg*	1
Enalapril	Tablets: 5 mg (as maleate)	1
Hydrochlorothiazide	Tablet(scored): 25 mg	1
Methyldopa	Tablet: 250 mg		1
Nifedipine	Tablet(Prolonged release): 20 mg	1
12.4 medicines used in heart failure
Digoxin	Tablet: 250 micrograms*		1
Enalapril	Tablet: 5mg (as maleate)*	1
Furosemide	Injection: 10 mg/ml in 2- ml ampoule		1
	Tablet: 40 mg		1
Hydrochlorothiazide	Tablet:25 mg*	1
Spironolactone	Tablet: 25 mg		1
12.5 Antithrombotic medicines
Acetylsalicylic acid	Tablet: 100 mg		1
	Tablet: 150 mg		1
Clopidogrel	Tablet; 75 mg		1
12.6 Antifibrinolytic drugs and haemostatics
Tranexamic acid	tablet: 500 mg		1
12.7 Lipid-lowering agents
Atorvastatin	Tablet: 10 mg		1
	Tablet: 20 mg		1
13. DERMATOLOGICAL MEDICINES(TROPICAL)
13.1 Antifungal medicines
Clotrimazole	Cream: 1% w/w	1
13.2 Anti-infective medicines
Framycetin	Cream:1%(as sulpate)		1
Povidone iodine	Aqueous solution: 10%	1
	Ointment: 5%		1
Silver sulphadiazine	Cream: 1% (500 g jar)		1
13.3 anti-inflammatory and antipruritic medicines
Hydrocortisone	Cream or Onintment: 1%(as acetate)	1
Betamethasone	Ointment or Cream:0.1% (as valerate)		1
	Scalp lotion;0.05%(as dipropionate)		1
13.4 Astringent medicines
Lead	Solution:(as subacetate)		1
Potassium permanganate	aqueous solution		1
Silver nitrate	Solution		1
13.5 Emollients
Aqueous cream	Cream		1
Emulsifying ointment	Ointment		1
13.6 Medicines affecting skin differntiation and proliferation
Salicylic acid	Solution 5%		1
13.7 Scabicides and pediculicides
Benzyl benzoate	Lotion 25%	1
Permethrin	Cream : 5%		1
	Lotion 1%		1
Sulphur	Ointment 2%-6%		1
14. DIAGNOSTIC AGENTS
14.1 opthalmic medicines
Tropicamide	Eye Drops 1%		1
15. DISINFECTANTS AND ANTISEPTICS
15.1 Antiseptics
Chlorhexidine	Solution: 5%(as digluconate for dilution)		1
Ethanol	Solution: 90%(denatured)		1
Hydrogen peroxide	Solution:6%		1
Povidone iodline	Solution:10%	1
	surgical scrub:7.5% w/v		1
15.2 Disinfectants
Chlorine base compound	powder(0.1 % available chlorine) for solution	1
16.DIURETICS
Furosemide	Injection: 10 mg/ml in 2 ml ampoule*		1
	Tablet:40 mg*		1
Hydrochlorothiazide	Tablet: 25 mg*	1
Spironolactone	Tablet; 25mg*		1
17.GASTROINTESTINAL MEDICINES
17.2 Anti-emetic medicines
Dexamethasone	Tablet:500 micrograms	1
Domperidone	Tablet:10 mg		1
	oral Liquid :5mg/5ml	1
17.4 Laxatives
Bisacodyl	Suppository:5mg		1
	Suppository: 10 mg		1
	Tablet: 5mg	1
17.7 Medicines used in Diarrhea
17.7.1 Oral rehydration
Oral rehydration salts	glucose: 75 mEq sodium: 75 mEq or mmol/l chloride:65 mEq or mmol/l potassium:20 mEq or mmol/l citrate: 10 mmol osmolarity:245 mOsm/l glucose:13.5 g/l sodidum chloride:2.6 g/l potassium chloride:1.5 g/l troisodium citrate dihydrate+:2.9g/l	1
17.7.2 Medicines for diarrhaea in children
Zinc sulfate	tablet: 20 mg (effervescent)		1
17.8 Antispasmodics
Hyoscine butylbromide	Tablet:10 mg		1
17.10 Medicines for prophylaxis of variceal bleeding in protal hypertension
Propranolol	Tablet:40 mg*	1
18.HORMONES, OTHER ENDOCRINE MEDICINES AND CONTTRACEPTIVES
18.1 Adrenal Hormones and synthetic substitutes
Hydrocortisone	Injection:100 mg(as sodium succinate)*	1
Prednisolone	Tablet:5 mg*	1
18.5 Insulin and other antidiabetic agents
Biphasic isophane insulin	Injection:Biphasic(soluble 30%+ amorphous long acting 70%)human insulin 10 IU/ml in 10 ml vial		1
Metformin	tablet:500 mg; SR(as hydrochloride)	1
	tablet: 850 mg-SR(as hydrochloride)		1
Glibenclamide	Tablet:5 mg	1
Tolbutamide	Tablet:500 mg		1
18.9 thyroid hormones and antithyroid medicines
Levothyroxine	Tablet:50 micrograms(sodium salt)		1
	Tablet: 100 micrograms(sodium salt)		1
19.IMMUNOLOGICALS
19.2 Sera and Immunoglobulins
Snake antivenom serum	Injection:10 ml vial		1
21. OPHTHALMOLOGICAL PREPERATIONS
21.1 Anti-infective agents
Ciprofloxacin	Eye drop: 0.3%	1
21.2 Anti inflammatory agents
Hydrocortisone	Eye ointment:1%		1
21.6 Mydriatics
Tropicamide	Eye Drops: 1% 5 ml*		1
22.MEDICINES ACTING ON THE GENITOURINARY TRACT
22.1Oxytocics
Ergometrine	Injection: 0.5 mg/ ml, 500mcg/ml		1
Oxytocin	Injection:2 IU/2ml		1
	Injection:5 IU/ml		1
22.2Antioxytocics
Nifedipine	Tablet(prolong release):20 mg*	1
22.4 Medicines for benign prostate hyperplasia
Prazosin	Tablet:1mg		1
23.PSYCHOTHERAPEUTIC MEDICINES
23.1Medicines used in psychotic disorders
Haloperidol	Tablet:1.5 mg		1
23.2Medicines used in mood disorders
23.2.1Medicines used in depressive disorders
Amitriptyline	Tablet:25 mg( hydrochloride)		1
Fluoxetine	Capsule or Tablet: 20 mg ( as hydrochloride)		1
Imipramine	Tablet:25mg		1
23.2.2 Medicines used in bipolar disorders
Carbamazepine	Tablet:(scored):100 mg*		1
	Tablet:(scored):200 mg*		1
23.3Medicines used in generalized anxiety and sleep disorders
Diazepam	Tablet(scored):5mg*	1
24. MEDICINES ACTING ON THE RESPIRATORY TRACT
24.1Antiasthmatic and medicines for chronic obstrutive pulmonary disease
Aminophylline	Injection:250mg/10ml		1
Beclomethasone	Inhalation(aerosol):50( dispropionate),(as CSF free form)		1
	Inhalation(aerosol):100 micrograms per dose(as CSF free form)		1
	Inhalation(aerosol):250 micrograms(dispropionate) per dose,(as CSF free form)		1
	Dry powder capsule: 200 mcg		1
Salbutamol	Inhalation(aerosol):100micrograms(as sulphate) per dose		1
	Oral Liquid:2mg /5ml		1
	Respiratory solution for use in nebulizers:5mg(as sulfate)/ml		1
	Tablet:2 mg( as sulphate)	1
Theophylline	Tablet(extended release):125mg	1
25. SOLUTIONS CORRECTING WATER , ELECTROLYTE AND ACID -BASE DISTURBENCES AND PARENETRAL NUTRITION
25.1Solution correcting water, electrolyte, and acid base disturbances
25.1.1Oral
Oral rehydration salts		1
25.1.2 Parenteral
Glucose	Injectable solution:5% 500ml isotonic		1
	Injectable solution:10% 500ml isotonic		1
	Injectable solution:50% hypertonic		1
Sodium chloride	Injectable solution:0.9% isotonic 500ml	1
Compound sodium lactate	Injectable solution:500ml		1
25.3Miscellaneous
Water for injection	10 ml	1
26. VITAMINS AND MINERALS
Calcium lactate	Tablet:300 mg	1
Vitamine D3+ Calcium Carbonate	Capsule:200IU+1500 mg		1
27.MEDICINES ACTING ON THE EAR, NOSE, OROPHARYNX
27.1Medicines acting on ear
Clotrimazole	cream	1
Sodium bicarbonate in glycerine	Ear drops		1
Ciprofloxacin	Ear drop: 0.3%	1
27.2 Medicines acting in nose
Betamethasone	Nasal drop:0.05%		1
Silver nitrate	Crystals:90%		1
27.3Medicines acting on the oropharynx
Povidine iodine	Mouth wash:1%		1
27.4Medicines for vertigo
Cinnarizine	Tablet: 25mg		1
Prochlorperazine	Tablet:5 mg	1
	Injection:12.5 mg/ml		1
28. SPECIFIC MEDICINES FOR NEONATAL CARE
28.1Medicines administered to the neonate[c]
Chlorhexidine	Solution or gel:7.1%( digluconate) delivering 4% chlohexidine( for umbillical cord care)		1
Total		52	113
Avalability			31.5152
Medicine names shown in red were seen duplicated across several categories.Duplicates were left out of the calculation of the overall availability for each institution.

## Sheet: Central Dispensary 2
National List of Essential Medicines	Route	Present	Absent
1.ANAESTHETICS
1.1 General Anaesthetics and oxygen
1.1.1 Inhalation Medicines
Nitrous oxide	Inhalation:50-66% in oxygen		1
Oxygen	Inhalation(medicinal gas)	1
1.3 Preoperative medication and sedation for short term procedures
Diazepam	Injection:5mg/ml in 2 ml ampoule		1
	Tablet:5 mg	1
2.ANALGESICS, ANTIPYRETICS, NON STEROIDAL ANTI-INFLAMMATORY MEDICINES (NSAIMs),MEDICINES USED TO TREAT GOUT AND DISEASE MODIFYING AGENTS IN RHEUMATOID DISORDERS(DMARDs)
2.1Non opioids and non steroidal anti inflammatory medicines(NSAIDS)
Acetylsalicylic acid	Tablet:300 mg		1
Diclofenac sodium	Tablet ( delayed release):25 mg		1
	Tablet ( delayed release);50mg	1
Ibuprofen	Tablet:200mg	1
Paracetamol	Tablet:500mg	1
	Oral liquid:120mg/5 ml	1
3.ANTIALLEGICS AND MEDICINES USED IN ANAPHYLAXIS
Cetirizine	Oral liquid:(as hydrochloride) 5 mg/5ml		1
	Tablet:(as hydrochloride) 10 mg		1
Chlorphenamine	Injection:10 mg (maleate)in 1 ml ampoule	1
	Tablet:4mg(maleate)	1
	Oral Liquid: 2mg/5ml [c]	1
Adrenaline(epinephrine)	Injection: (1 in 1000) 1 mg ( as hydrochloride or acid tartrate) in 1 ml ampoule	1
Hydrocortisone	Powder for injection: 100 mg (as sadium succinate) in vial with 2 ml ampoule water for injection	1
Prednisolone	Tablet: 5mg	1
4.ANTIDOTES AND OTHER SUBSTANCES USED IN POISONINGS
4.1Non-specific
Charcoal,activated	Powder : 50 g		1
Fuller's earth	Powder: 60 g		1
4.2 Specific
Atropine	Injection:( as sulphate)600 mcg/ ml 1ml ampoule		1
	15mg/25ml vial		1
DL-methionine	Tablet: 500 mg		1
Naloxone	Injection: 400 micrograms (hydrochloride) in 1 ml ampoule		1
5. ANTICONVULSANTS ANTIEPILEPTICS
Carbamazepine	Tablet:(scored):100 mg		1
	Tablet:(scored); 200 mg		1
	Oral Liquid:100mg/5ml [c]		1
Lorazepam Diazepam (as alternative)	Rectal Solution:5mg/2.5 ml 2 ml		1
	Injection: 5 mg/ml 2 ml a ampoule*		1
Phenytoin	Capsule or Tablet: 25 mg(as sodium salt)		1
	Capsule or Tablet: 50 mg (as sodium salt)		1
	Capsule or Tablet: 100 mg (as sodium salt)		1
Valproic acid	Tablet( enteric coated):100mg (as sodium valproate)		1
	Tablet( enteric coated):200mg (as sodium valproate)		1
	Tablet( enteric coated):500mg (as sodium valproate)		1
6.ANTI-INFECTIVE MEDICINES
6.1Antehelminthics
6.1.1 Intestinal anthelminthics
Mebendazole	Tablet:100 mg	1
6.1.2Antifilarials
Diethylecarbamazine citrate	Tablet:50mg		1
6.2Antibacterials
6.2.1Beta Lactam medicines
Amoxicillin	Capsule: 250 mg; (as anhydrous)	1
	Capsule: 500 mg (as anhydrous)	1
	Dispersible Tablet: 125 mg(as trihydrate)	1
	Powder for oral liquid: (as trihydrate) 125 mg/ 5 ml [c]	1
Cefalexin	Dispersible Tablet: 125 mg		1
	Capsule: 250 mg	1
	Powder for oral suspension:125 mg/5ml[c]	1
Cloxacillin	Capsule:250mg	1
	Capsule: 500 mg		1
	Syrup: 125 mg/ 5 ml	1
6.2.2Other antibacterials
Doxycycline	Capsule or Tablet:100 mg (as hydrochloride)	1
Erythromycin	Capsule or Tablet:250 mg (as stearate or ethyl succinate)	1
	Powder for oral liquid:125 mg/ 5 ml(as stearate or ethyl succinate)	1
Furazolidone	Tablet:100 mg	1
	Oral suspension:25 mg/5ml		1
Metronidazole	Tablet:200mg	1
	Tablet:400mg		1
Nitrofurantoin	Tablet:50 mg	1
6.3Antifungal medicines
Miconazole	Cream:2%	1
Griseofulvin	Capsule or Tablet:500mg		1
6.5Antiprotozoal medicines
6.5.1Antiamoebic and antigiardiasis medicines
Metronidazole	Tablet: 200 mg*	1
	Tablet: 400 mg*		1
7. ANTIMIGRAINE MEDICINES
7.1 For treatment of acute attack
Acetylsalicylic acid	Tablet:300 mg*		1
Ibuprofen	Tablet: 200 mg*	1
Metoclopramide	Tablet: 10 mg	1
	Injection 10mg/2 ml ampoule		1
Paracetamol	Tablet: 500 mg*	1
7.2 For prophylaxis
Propranolol	Tablet: 10 mg		1
	Tablet: 40 mg		1
10. MEDICINES AFFECTING THE BLOOD
10.1 Antianaemia medicines
Ferrous salt sulphate - elemental iron 60 mg	Drops: 125 mg/ml in 10 ml dropper bottle		1
	Drops: 100 mg/5 ml in 15 ml dropper bottle		1
	Tablets: 200mg	1
	Oral Liquid:equivalent to 25 mg iron(as sulfate)/ml		1
Iron sucrose	injection: 100 mg (iron sucrose) in 5 ml ampoule		1
Folic acid	Tablet: 1 mg	1
12. CARDIOVASCULAR MEDICINES
12.1 Antianginal medicines
Atenolol	Tablet: 50 mg	1
Diltiazem	Tablet: 30 mg		1
Glyceryl trinitrate	Tablet:(sublingual): 500 micrograms	1
Isosorbide mononitrate	Tablet: 20 mg	1
12.2 Antiarrhythmic medicines
Atenolol	Tablet: 50 mg*	1
Atropine	Injection: 0.6 mg/ml		1
Digoxin	Tablet: 250 micrograms*		1
Adrenaline [Epinephrine]	Injection: 100 micrograms/ml (as acid tartrate or hydrochloride) in 10 ml ampoule (1 in 10000)	1
Lignocaine (Lidocaine)	Injection:2% w/v 5 ml ampoule	1
12.3 Antihypertensive medicines
Atenolol	Tablets: 50 mg*	1
Enalapril	Tablets: 5 mg (as maleate)	1
Hydrochlorothiazide	Tablet(scored): 25 mg	1
Methyldopa	Tablet: 250 mg		1
Nifedipine	Tablet(Prolonged release): 20 mg	1
12.4 medicines used in heart failure
Digoxin	Tablet: 250 micrograms*		1
Enalapril	Tablet: 5mg (as maleate)*	1
Furosemide	Injection: 10 mg/ml in 2- ml ampoule		1
	Tablet: 40 mg	1
Hydrochlorothiazide	Tablet:25 mg*	1
Spironolactone	Tablet: 25 mg	1
12.5 Antithrombotic medicines
Acetylsalicylic acid	Tablet: 100 mg		1
	Tablet: 150 mg		1
Clopidogrel	Tablet; 75 mg	1
12.6 Antifibrinolytic drugs and haemostatics
Tranexamic acid	tablet: 500 mg		1
12.7 Lipid-lowering agents
Atorvastatin	Tablet: 10 mg	1
	Tablet: 20 mg		1
13. DERMATOLOGICAL MEDICINES(TROPICAL)
13.1 Antifungal medicines
Clotrimazole	Cream: 1% w/w	1
13.2 Anti-infective medicines
Framycetin	Cream:1%(as sulpate)		1
Povidone iodine	Aqueous solution: 10%	1
	Ointment: 5%		1
Silver sulphadiazine	Cream: 1% (500 g jar)	1
13.3 anti-inflammatory and antipruritic medicines
Hydrocortisone	Cream or Onintment: 1%(as acetate)	1
Betamethasone	Ointment or Cream:0.1% (as valerate)		1
	Scalp lotion;0.05%(as dipropionate)		1
13.4 Astringent medicines
Lead	Solution:(as subacetate)		1
Potassium permanganate	aqueous solution	1
Silver nitrate	Solution		1
13.5 Emollients
Aqueous cream	Cream		1
Emulsifying ointment	Ointment		1
13.6 Medicines affecting skin differntiation and proliferation
Salicylic acid	Solution 5%		1
13.7 Scabicides and pediculicides
Benzyl benzoate	Lotion 25%		1
Permethrin	Cream : 5%		1
	Lotion 1%		1
Sulphur	Ointment 2%-6%		1
14. DIAGNOSTIC AGENTS
14.1 opthalmic medicines
Tropicamide	Eye Drops 1%		1
15. DISINFECTANTS AND ANTISEPTICS
15.1 Antiseptics
Chlorhexidine	Solution: 5%(as digluconate for dilution)		1
Ethanol	Solution: 90%(denatured)	1
Hydrogen peroxide	Solution:6%	1
Povidone iodline	Solution:10%	1
	surgical scrub:7.5% w/v		1
15.2 Disinfectants
Chlorine base compound	powder(0.1 % available chlorine) for solution		1
16.DIURETICS
Furosemide	Injection: 10 mg/ml in 2 ml ampoule*		1
	Tablet:40 mg*	1
Hydrochlorothiazide	Tablet: 25 mg*	1
Spironolactone	Tablet; 25mg*	1
17.GASTROINTESTINAL MEDICINES
17.2 Anti-emetic medicines
Dexamethasone	Tablet:500 micrograms	1
Domperidone	Tablet:10 mg	1
	oral Liquid :5mg/5ml	1
17.4 Laxatives
Bisacodyl	Suppository:5mg		1
	Suppository: 10 mg		1
	Tablet: 5mg	1
17.7 Medicines used in Diarrhea
17.7.1 Oral rehydration
Oral rehydration salts	glucose: 75 mEq sodium: 75 mEq or mmol/l chloride:65 mEq or mmol/l potassium:20 mEq or mmol/l citrate: 10 mmol osmolarity:245 mOsm/l glucose:13.5 g/l sodidum chloride:2.6 g/l potassium chloride:1.5 g/l troisodium citrate dihydrate+:2.9g/l	1
17.7.2 Medicines for diarrhaea in children
Zinc sulfate	tablet: 20 mg (effervescent)		1
17.8 Antispasmodics
Hyoscine butylbromide	Tablet:10 mg		1
17.10 Medicines for prophylaxis of variceal bleeding in protal hypertension
Propranolol	Tablet:40 mg*		1
18.HORMONES, OTHER ENDOCRINE MEDICINES AND CONTTRACEPTIVES
18.1 Adrenal Hormones and synthetic substitutes
Hydrocortisone	Injection:100 mg(as sodium succinate)*	1
Prednisolone	Tablet:5 mg*	1
18.5 Insulin and other antidiabetic agents
Biphasic isophane insulin	Injection:Biphasic(soluble 30%+ amorphous long acting 70%)human insulin 10 IU/ml in 10 ml vial		1
Metformin	tablet:500 mg; SR(as hydrochloride)	1
	tablet: 850 mg-SR(as hydrochloride)		1
Glibenclamide	Tablet:5 mg	1
Tolbutamide	Tablet:500 mg	1
18.9 thyroid hormones and antithyroid medicines
Levothyroxine	Tablet:50 micrograms(sodium salt)	1
	Tablet: 100 micrograms(sodium salt)		1
19.IMMUNOLOGICALS
19.2 Sera and Immunoglobulins
Snake antivenom serum	Injection:10 ml vial		1
21. OPHTHALMOLOGICAL PREPERATIONS
21.1 Anti-infective agents
Ciprofloxacin	Eye drop: 0.3%	1
21.2 Anti inflammatory agents
Hydrocortisone	Eye ointment:1%		1
21.6 Mydriatics
Tropicamide	Eye Drops: 1% 5 ml*		1
22.MEDICINES ACTING ON THE GENITOURINARY TRACT
22.1Oxytocics
Ergometrine	Injection: 0.5 mg/ ml,500mcg/ml		1
Oxytocin	Injection:2 IU/2ml		1
	Injection:5 IU/ml		1
22.2Antioxytocics
Nifedipine	Tablet(prolong release):20 mg*	1
22.4 Medicines for benign prostate hyperplasia
Prazosin	Tablet:1mg		1
23.PSYCHOTHERAPEUTIC MEDICINES
23.1Medicines used in psychotic disorders
Haloperidol	Tablet:1.5 mg		1
23.2Medicines used in mood disorders
23.2.1Medicines used in depressive disorders
Amitriptyline	Tablet:25 mg( hydrochloride)	1
Fluoxetine	Capsule or Tablet: 20 mg ( as hydrochloride)		1
Imipramine	Tablet:25mg		1
23.2.2 Medicines used in bipolar disorders
Carbamazepine	Tablet:(scored):100 mg*		1
	Tablet:(scored):200 mg*		1
23.3Medicines used in generalized anxiety and sleep disorders
Diazepam	Tablet(scored):5mg*	1
24. MEDICINES ACTING ON THE RESPIRATORY TRACT
24.1Antiasthmatic and medicines for chronic obstrutive pulmonary disease
Aminophylline	Injection:250mg/10ml		1
Beclomethasone	Inhalation(aerosol):50( dispropionate),(as CSF free form)	1
	Inhalation(aerosol):100 micrograms per dose(as CSF free form)	1
	Inhalation(aerosol):250 micrograms(dispropionate) per dose,(as CSF free form)	1
	Dry powder capsule: 200 mcg	1
Salbutamol	Inhalation(aerosol):100micrograms(as sulphate) per dose	1
	Oral Liquid:2mg /5ml	1
	Respiratory solution for use in nebulizers:5mg(as sulfate)/ml	1
	Tablet:2 mg( as sulphate)	1
Theophylline	Tablet(extended release):125mg	1
25. SOLUTIONS CORRECTING WATER , ELECTROLYTE AND ACID -BASE DISTURBENCES AND PARENETRAL NUTRITION
25.1Solution correcting water, electrolyte, and acid base disturbances
25.1.1Oral
Oral rehydration salts		1
25.1.2 Parenteral
Glucose	Injectable solution:5% 500ml isotonic		1
	Injectable solution:10% 500ml isotonic		1
	Injectable solution:50% hypertonic	1
Sodium chloride	Injectable solution:0.9% isotonic 500ml	1
Compound sodium lactate	Injectable solution:500ml		1
25.3Miscellaneous
Water for injection	10 ml	1
26. VITAMINS AND MINERALS
Calcium lactate	Tablet:300 mg	1
Vitamine D3+ Calcium Carbonate	Capsule:200IU+1500 mg		1
27.MEDICINES ACTING ON THE EAR, NOSE, OROPHARYNX
27.1Medicines acting on ear
Clotrimazole	cream	1
Sodium bicarbonate in glycerine	Ear drops		1
Ciprofloxacin	Ear drop: 0.3%	1
27.2 Medicines acting in nose
Betamethasone	Nasal drop:0.05%		1
Silver nitrate	Crystals:90%		1
27.3Medicines acting on the oropharynx
Povidine iodine	Mouth wash:1%		1
27.4Medicines for vertigo
Cinnarizine	Tablet: 25mg		1
Prochlorperazine	Tablet:5 mg	1
	Injection:12.5 mg/ml		1
28. SPECIFIC MEDICINES FOR NEONATAL CARE
28.1 Medicines administered to the neonate[c]
Chlorhexidine	Solution or gel:7.1%( digluconate) delivering 4% chlohexidine( for umbillical cord care)		1
Total		78	87
Avalability			47.2727
Medicine names shown in red were seen duplicated across several categories.Duplicates were left out of the calculation of the overall availability for each institution.
